# Supplementary material for: Genomic Inbreeding and Runs of Homozygosity Analysis of Cashmere Goat
Source: Animals (Basel). 2024 Apr 22;14(8):1246. doi: 10.3390/ani14081246 (PMC11047310; doi:10.3390/ani14081246)
Supplement: Supplementary file 1 [file animals-14-01246-s001.zip › Supplementary table S1.xlsx]

## Sheet: Supplementary table S1
Supplementary Table S1. Presents a comprehensive overview of all identified ROH segments exceeding 0.2 Mb in our study sample.
Population	Individual	PHE	CHR	SNP1	SNP2	POS1	POS2	KB	NSNP	DENSITY	PHOM	PHET
IMC	X26A	-9	27	.	.	73238	299727	226.49	14555	0.016	0.997	0.001
IMC	EC2A	-9	6	.	.	111202313	111404351	202.039	12827	0.016	0.998	0
HSC	E5A	-9	27	.	.	29634	274845	245.212	15185	0.016	0.999	0
IMC	EC7A	-9	1	.	.	11304553	11522830	218.278	13369	0.016	0.997	0.002
IBE	IBE1	-9	22	.	.	59490100	59695362	205.263	12257	0.017	0.997	0.002
IBE	IBE2	-9	22	.	.	59490100	59695362	205.263	12257	0.017	0.998	0.002
IBE	IBE3	-9	22	.	.	59490100	59695362	205.263	12257	0.017	0.997	0.002
IBE	IBE1	-9	1	.	.	11340394	11624166	283.773	16938	0.017	0.999	0
IBE	IBE7	-9	26	.	.	1561973	1773740	211.768	12524	0.017	0.998	0.001
IBE	IBE3	-9	12	.	.	1752533	1955245	202.713	11983	0.017	0.999	0
IBE	IBE1	-9	4	.	.	118729134	118990185	261.052	15430	0.017	0.999	0
IMC	EC5A	-9	12	.	.	79989883	80197007	207.125	12204	0.017	0.998	0.001
HSC	E14A	-9	6	.	.	729493	930751	201.259	11836	0.017	0.996	0.001
IBE	IBE9	-9	4	.	.	118656546	118990185	333.64	19508	0.017	0.999	0
IBE	IBE4	-9	4	.	.	118656785	118990185	333.401	19491	0.017	0.999	0
HSC	E11A	-9	26	.	.	1662080	1932211	270.132	15734	0.017	0.993	0
IBE	IBE5	-9	26	.	.	1520219	1773740	253.522	14716	0.017	0.999	0.001
IBE	IBE10	-9	5	.	.	116299760	116563210	263.451	15287	0.017	0.998	0
IBE	IBE3	-9	14	.	.	3044743	3344108	299.366	17364	0.017	0.999	0
IBE	IBE6	-9	4	.	.	118645821	118990185	344.365	19974	0.017	0.999	0
IBE	IBE7	-9	4	.	.	118645821	118990185	344.365	19974	0.017	0.999	0
IBE	IBE5	-9	5	.	.	116299297	116563210	263.914	15305	0.017	0.998	0
IMC	X4A	-9	26	.	.	1869700	2101212	231.513	13402	0.017	0.997	0.001
JNG	JNG11	-9	4	.	.	118578003	119022765	444.763	25715	0.017	0.991	0.001
SAA	KSA9	-9	6	.	.	785878	989229	203.352	11749	0.017	0.991	0
IBE	IBE9	-9	15	.	.	145375	393523	248.149	14328	0.017	0.999	0.001
IBE	IBE4	-9	26	.	.	1775295	2042644	267.35	15407	0.017	0.996	0.002
IBE	IBE2	-9	14	.	.	3045863	3308347	262.485	15095	0.017	0.999	0
IBE	IBE10	-9	26	.	.	1824417	2114137	289.721	16649	0.017	0.999	0
BOE	NBO2	-9	15	.	.	3356799	3600030	243.232	13883	0.018	1	0
IBE	IBE4	-9	12	.	.	80104898	80383065	278.168	15870	0.018	0.999	0
IBE	IBE6	-9	19	.	.	60598600	60803991	205.392	11717	0.018	0.999	0.001
ALG	ALG3	-9	14	.	.	85359978	85571796	211.819	12074	0.018	0.997	0.001
HSC	E11A	-9	14	.	.	86067420	86292834	225.415	12841	0.018	0.996	0
ALG	ALG6	-9	19	.	.	2463413	2675139	211.727	12049	0.018	0.999	0.001
IBE	IBE6	-9	10	.	.	1362506	1611803	249.298	14186	0.018	0.999	0
IBE	IBE9	-9	10	.	.	1362478	1785350	422.873	24050	0.018	0.998	0
IBE	IBE5	-9	26	.	.	1824417	2270926	446.51	25393	0.018	0.999	0
IBE	IBE4	-9	14	.	.	3223167	3570122	346.956	19717	0.018	0.999	0
IBE	IBE5	-9	14	.	.	3223167	3570122	346.956	19717	0.018	0.999	0
BOE	KBO1	-9	14	.	.	86116699	86328939	212.241	12055	0.018	0.991	0
IBE	IBE1	-9	26	.	.	1774025	2578003	803.979	45660	0.018	0.999	0
IBE	IBE7	-9	26	.	.	1915257	2415958	500.702	28411	0.018	0.999	0
HSC	E11A	-9	15	.	.	157864	514335	356.472	20221	0.018	0.996	0
JNG	JNG7	-9	28	.	.	449692	655884	206.193	11677	0.018	0.996	0.001
SAA	ASA1	-9	14	.	.	2608055	3441582	833.528	47201	0.018	0.999	0
IBE	IBE6	-9	26	.	.	1824417	2578003	753.587	42673	0.018	0.999	0
IBE	IBE7	-9	20	.	.	67292055	67498836	206.782	11707	0.018	0.998	0
IMC	EX14A	-9	12	.	.	80049653	80329153	279.501	15806	0.018	0.999	0.001
JNG	JNG11	-9	7	.	.	1548734	1763255	214.522	12127	0.018	0.996	0
IBE	IBE7	-9	7	.	.	1410944	1716811	305.868	17284	0.018	0.999	0.001
IBE	IBE5	-9	5	.	.	116563391	116828138	264.748	14956	0.018	0.998	0
IBE	IBE10	-9	5	.	.	116563366	116828131	264.766	14956	0.018	0.998	0
IBE	IBE9	-9	5	.	.	116563366	116828131	264.766	14956	0.018	0.998	0
ALG	ALG5	-9	26	.	.	2225251	2426982	201.732	11382	0.018	0.994	0.001
IBE	IBE3	-9	14	.	.	85282126	85551243	269.118	15175	0.018	0.999	0
SAA	ASA1	-9	10	.	.	1586551	1796201	209.651	11821	0.018	1	0
IBE	IBE10	-9	12	.	.	79971126	80383065	411.94	23212	0.018	0.999	0
IBE	IBE9	-9	20	.	.	69522770	69882690	359.921	20254	0.018	0.999	0
IBE	IBE3	-9	14	.	.	85879339	86236246	356.908	20081	0.018	0.998	0
SAA	KSA10	-9	13	.	.	82010090	82262048	251.959	14176	0.018	0.994	0
HSC	E6A	-9	8	.	.	111134913	111431346	296.434	16675	0.018	0.998	0
BOE	KBO3	-9	20	.	.	68732566	69008303	275.738	15509	0.018	0.995	0
HSC	E7A	-9	20	.	.	68734491	69020176	285.686	16067	0.018	0.998	0
JNG	JNG4	-9	20	.	.	67073180	67373710	300.531	16897	0.018	0.997	0.001
IBE	IBE1	-9	10	.	.	1455779	1785575	329.797	18526	0.018	0.999	0
ALG	ALG4	-9	4	.	.	3461193	3679806	218.614	12278	0.018	0.996	0.001
IMC	EC2A	-9	14	.	.	2633440	2924236	290.797	16318	0.018	0.997	0
ALG	ALG7	-9	19	.	.	2442612	2691602	248.991	13967	0.018	0.999	0.001
HSC	E1A	-9	10	.	.	1476087	1678238	202.152	11337	0.018	0.993	0.001
IBE	IBE4	-9	20	.	.	67038305	67498381	460.077	25797	0.018	0.999	0
IBE	IBE10	-9	20	.	.	67061242	67315317	254.076	14245	0.018	0.998	0.002
IMC	EC16A	-9	4	.	.	118479216	118960724	481.509	26968	0.018	0.999	0
IBE	IBE7	-9	1	.	.	156207226	156568807	361.582	20245	0.018	0.998	0
IBE	IBE2	-9	1	.	.	156207225	156569028	361.804	20251	0.018	0.999	0
IBE	IBE10	-9	1	.	.	156207226	156569028	361.803	20250	0.018	0.998	0
IBE	IBE5	-9	1	.	.	156207229	156569023	361.795	20248	0.018	0.998	0
IBE	IBE1	-9	20	.	.	69522770	69764587	241.818	13526	0.018	0.999	0
IBE	IBE3	-9	20	.	.	69522770	69764587	241.818	13526	0.018	0.999	0
IBE	IBE6	-9	20	.	.	69522770	69764587	241.818	13526	0.018	0.999	0
IBE	IBE10	-9	6	.	.	111268045	111530962	262.918	14697	0.018	0.998	0
IMC	C36A	-9	14	.	.	2802962	3184777	381.816	21335	0.018	0.999	0
IBE	IBE5	-9	14	.	.	2727854	2968894	241.041	13467	0.018	0.998	0
IBE	IBE7	-9	14	.	.	2671031	2958933	287.903	16081	0.018	0.999	0.001
ALG	ALG4	-9	20	.	.	66873458	67080242	206.785	11549	0.018	0.996	0.001
IBE	IBE7	-9	20	.	.	68734613	69049618	315.006	17593	0.018	0.999	0
BOE	KBO3	-9	10	.	.	2426097	2627864	201.768	11264	0.018	0.994	0
HSC	E11A	-9	28	.	.	434354	720574	286.221	15973	0.018	0.997	0
BOE	NBO2	-9	1	.	.	12833049	13108356	275.308	15357	0.018	1	0
IBE	IBE4	-9	15	.	.	1947011	2178609	231.599	12914	0.018	0.999	0
BOE	NBO4	-9	13	.	.	82125654	82333036	207.383	11558	0.018	0.998	0.001
IMC	EX14A	-9	14	.	.	85375792	85619039	243.248	13552	0.018	0.999	0
ALG	ALG10	-9	9	.	.	90229039	90431542	202.504	11281	0.018	0.999	0.001
IBE	IBE3	-9	28	.	.	522285	789488	267.204	14873	0.018	0.998	0
IBE	IBE2	-9	28	.	.	522286	789488	267.203	14872	0.018	0.998	0
ALG	ALG4	-9	20	.	.	68764053	69141975	377.923	21024	0.018	0.997	0
JNG	JNG2	-9	1	.	.	156470242	156693704	223.463	12424	0.018	0.994	0.002
IBE	IBE3	-9	6	.	.	111273193	111548703	275.511	15314	0.018	0.999	0.001
IBE	IBE6	-9	14	.	.	2745347	2958933	213.587	11869	0.018	0.998	0.001
JNG	JNG11	-9	1	.	.	156302384	156503060	200.677	11151	0.018	0.994	0.001
SAA	KSA3	-9	14	.	.	2612869	2832558	219.69	12205	0.018	0.99	0
IBE	IBE6	-9	6	.	.	585735	1031917	446.183	24785	0.018	1	0
SAA	KSA5	-9	28	.	.	853664	1102893	249.23	13843	0.018	0.992	0
IBE	IBE10	-9	6	.	.	655086	1085940	430.855	23898	0.018	0.999	0.001
IBE	IBE3	-9	14	.	.	345014	624331	279.318	15492	0.018	0.999	0
IBE	IBE7	-9	6	.	.	111273129	111554059	280.931	15581	0.018	0.998	0.001
IBE	IBE7	-9	9	.	.	89499150	89700330	201.181	11150	0.018	0.995	0.004
IMC	EC13A	-9	4	.	.	118607989	118898204	290.216	16083	0.018	0.999	0
HSC	E4A	-9	20	.	.	66967520	67232622	265.103	14686	0.018	0.998	0
IBE	IBE10	-9	4	.	.	3350238	3738258	388.021	21476	0.018	0.999	0
ALG	ALG1	-9	1	.	.	11337240	11975311	638.072	35274	0.018	1	0
IBE	IBE2	-9	20	.	.	68804655	69049618	244.964	13526	0.018	0.999	0
SAA	KSA7	-9	19	.	.	2489862	2718064	228.203	12600	0.018	0.995	0
SAA	ASA1	-9	20	.	.	66977359	67636897	659.539	36405	0.018	1	0
ALG	ALG1	-9	4	.	.	118586524	118833992	247.469	13655	0.018	0.998	0.001
IBE	IBE2	-9	14	.	.	2519510	2968854	449.345	24789	0.018	0.999	0
IBE	IBE3	-9	14	.	.	2519510	2968854	449.345	24789	0.018	0.999	0
IBE	IBE9	-9	14	.	.	2519510	2958933	439.424	24233	0.018	0.998	0
ALG	ALG4	-9	20	.	.	67222558	67593165	370.608	20422	0.018	0.997	0
JNG	JNG11	-9	14	.	.	86131475	86378128	246.654	13591	0.018	0.992	0
IBE	IBE4	-9	10	.	.	3674897	3959099	284.203	15657	0.018	0.998	0
JNG	JNG7	-9	8	.	.	111053106	111324487	271.382	14948	0.018	0.998	0.001
JNG	JNG11	-9	5	.	.	115931743	116433122	501.38	27616	0.018	0.996	0.001
IBE	IBE2	-9	14	.	.	3308372	3633879	325.508	17926	0.018	0.999	0
IBE	IBE7	-9	20	.	.	66765373	67291836	526.464	28985	0.018	0.999	0
HSC	E9A	-9	10	.	.	432672	660314	227.643	12533	0.018	0.996	0.001
IBE	IBE10	-9	14	.	.	85104965	85551243	446.279	24565	0.018	0.998	0
IBE	IBE2	-9	14	.	.	85104965	85551243	446.279	24565	0.018	0.998	0
IBE	IBE10	-9	14	.	.	3223167	3786084	562.918	30979	0.018	0.999	0
JNG	JNG6	-9	2	.	.	1604631	1986846	382.216	21031	0.018	0.997	0.001
IBE	IBE1	-9	20	.	.	68649028	69049618	400.591	22040	0.018	0.999	0
IBE	IBE6	-9	20	.	.	68649028	69049618	400.591	22040	0.018	0.999	0
IBE	IBE9	-9	20	.	.	68649028	69049618	400.591	22040	0.018	0.998	0
HSC	E4A	-9	20	.	.	67316912	67571157	254.246	13988	0.018	0.998	0.001
JNG	JNG11	-9	14	.	.	427142	654581	227.44	12510	0.018	0.994	0.001
IMC	EX14A	-9	14	.	.	85941537	86389533	447.997	24635	0.018	0.999	0
HSC	E7A	-9	4	.	.	3233915	3601038	367.124	20180	0.018	0.997	0.001
IBE	IBE4	-9	14	.	.	2519510	2888491	368.982	20282	0.018	0.999	0
HSC	E9A	-9	28	.	.	630710	1024065	393.356	21620	0.018	0.997	0.001
IBE	IBE5	-9	20	.	.	67038295	67636376	598.082	32862	0.018	0.999	0
IMC	EX14A	-9	1	.	.	155932614	156157593	224.98	12349	0.018	0.999	0.001
IBE	IBE5	-9	14	.	.	84904885	85617955	713.071	39124	0.018	0.998	0
HSC	E6A	-9	12	.	.	1607270	1965688	358.419	19664	0.018	0.997	0
IBE	IBE10	-9	14	.	.	2519510	2880765	361.256	19819	0.018	1	0
IBE	IBE5	-9	14	.	.	345014	890604	545.591	29919	0.018	0.999	0.001
IBE	IBE3	-9	20	.	.	66765344	67636376	871.033	47723	0.018	0.999	0
IBE	IBE9	-9	8	.	.	111326141	111581592	255.452	13995	0.018	0.999	0
HSC	E9A	-9	15	.	.	2848	462479	459.632	25160	0.018	0.997	0
IBE	IBE7	-9	14	.	.	84905255	85110262	205.008	11219	0.018	0.998	0.001
IBE	IBE9	-9	28	.	.	522497	1172929	650.433	35578	0.018	0.998	0
IBE	IBE1	-9	14	.	.	85926906	86525292	598.387	32729	0.018	0.997	0.001
IBE	IBE3	-9	20	.	.	68809258	69049618	240.361	13146	0.018	0.999	0
IBE	IBE6	-9	28	.	.	522286	1172929	650.644	35582	0.018	0.998	0
IMC	EC6A	-9	28	.	.	434670	854079	419.41	22928	0.018	1	0
JNG	JNG6	-9	9	.	.	89505365	89706372	201.008	10988	0.018	0.998	0.001
IBE	IBE1	-9	2	.	.	1474984	1805645	330.662	18072	0.018	0.999	0
IMC	EX11A	-9	28	.	.	369192	683657	314.466	17165	0.018	0.997	0
SAA	KSA3	-9	12	.	.	1794072	2045267	251.196	13710	0.018	0.996	0
ALG	ALG5	-9	6	.	.	79145311	79366194	220.884	12055	0.018	0.992	0.001
HSC	E9A	-9	14	.	.	84459272	84680436	221.165	12069	0.018	0.998	0
IMC	EC5A	-9	13	.	.	81628242	81845284	217.043	11838	0.018	0.999	0
IBE	IBE10	-9	6	.	.	79205229	79433246	228.018	12436	0.018	0.996	0.003
IBE	IBE1	-9	14	.	.	84325552	84566480	240.929	13136	0.018	0.999	0
IBE	IBE5	-9	14	.	.	85825549	86254348	428.8	23379	0.018	0.998	0
IBE	IBE4	-9	4	.	.	3286421	3513197	226.777	12362	0.018	0.999	0.001
BOE	NBO2	-9	14	.	.	2361903	3150278	788.376	42965	0.018	1	0
HSC	E15A	-9	6	.	.	79321985	79526031	204.047	11117	0.018	0.991	0.001
HSC	E4A	-9	20	.	.	68499871	68892970	393.1	21416	0.018	0.999	0
IBE	IBE10	-9	14	.	.	84213725	84566480	352.756	19200	0.018	0.999	0
IBE	IBE6	-9	14	.	.	84213725	84566480	352.756	19200	0.018	0.999	0
IBE	IBE3	-9	27	.	.	299155	604076	304.922	16594	0.018	0.998	0
IBE	IBE3	-9	14	.	.	84213721	84555731	342.011	18610	0.018	0.999	0
IBE	IBE3	-9	1	.	.	11112069	11405956	293.888	15990	0.018	0.999	0.001
IBE	IBE6	-9	1	.	.	11088936	11405956	317.021	17248	0.018	0.998	0.001
HSC	E4A	-9	20	.	.	68916947	69359503	442.557	24075	0.018	0.997	0.001
IBE	IBE5	-9	28	.	.	522317	881810	359.494	19554	0.018	0.998	0
IBE	IBE9	-9	8	.	.	110969748	111326021	356.274	19374	0.018	0.998	0
IBE	IBE10	-9	8	.	.	110972805	111325781	352.977	19191	0.018	0.999	0
IMC	EC5A	-9	13	.	.	82030942	82592442	561.501	30526	0.018	0.999	0
IMC	EC4A	-9	14	.	.	85822038	86041834	219.797	11947	0.018	0.998	0.001
IBE	IBE4	-9	28	.	.	789877	1087461	297.585	16174	0.018	0.998	0
IBE	IBE10	-9	20	.	.	70271501	70647547	376.047	20436	0.018	0.999	0
JNG	JNG1	-9	27	.	.	1593849	1796706	202.858	11024	0.018	0.996	0
SAA	ASA3	-9	14	.	.	2424901	2950599	525.699	28560	0.018	0.999	0
IMC	EC5A	-9	6	.	.	79352793	79558645	205.853	11183	0.018	0.998	0
IBE	IBE6	-9	8	.	.	110972805	111324487	351.683	19105	0.018	0.999	0
ALG	ALG1	-9	5	.	.	116429632	117398980	969.349	52639	0.018	0.999	0
IBE	IBE7	-9	28	.	.	950878	1238653	287.776	15616	0.018	0.999	0
BOE	NBO2	-9	1	.	.	155641507	156322457	680.951	36938	0.018	1	0
HSC	E15A	-9	10	.	.	5144793	5352802	208.01	11283	0.018	0.996	0
HSC	E7A	-9	10	.	.	5116733	5395579	278.847	15122	0.018	0.997	0.001
IMC	EC6A	-9	24	.	.	13187627	13397461	209.835	11374	0.018	0.998	0.001
IBE	IBE2	-9	14	.	.	84213725	84517757	304.033	16476	0.018	0.999	0
SAA	ASA4	-9	4	.	.	115983974	116192329	208.356	11291	0.018	0.996	0
HSC	E9A	-9	28	.	.	362490	630583	268.094	14528	0.018	0.995	0
IBE	IBE4	-9	20	.	.	68474649	69049618	574.97	31130	0.018	0.998	0
IBE	IBE1	-9	10	.	.	3630679	3952052	321.374	17395	0.018	0.999	0
IBE	IBE3	-9	9	.	.	90146960	90673953	526.994	28518	0.018	0.999	0
HSC	E3A	-9	5	.	.	117631729	117901235	269.507	14584	0.018	0.994	0.001
IBE	IBE1	-9	19	.	.	2355081	2752213	397.133	21486	0.018	0.999	0
JNG	JNG11	-9	10	.	.	95140782	95416097	275.316	14895	0.018	0.995	0
IBE	IBE1	-9	28	.	.	955714	1216986	261.273	14134	0.018	0.997	0.002
IBE	IBE9	-9	9	.	.	84703596	85080473	376.878	20386	0.018	0.999	0
BOE	NBO2	-9	20	.	.	68808256	70114918	1306.66	70668	0.018	1	0
IBE	IBE3	-9	12	.	.	80125406	80603640	478.235	25858	0.018	0.998	0
IBE	IBE3	-9	10	.	.	395150	665451	270.302	14615	0.018	0.998	0
IBE	IBE1	-9	1	.	.	11114685	11340330	225.646	12199	0.018	0.999	0
IBE	IBE6	-9	8	.	.	110544464	110862082	317.619	17171	0.018	0.999	0
ALG	ALG4	-9	2	.	.	1379995	1722036	342.042	18491	0.018	0.998	0
JNG	JNG11	-9	10	.	.	95543450	95767781	224.332	12127	0.018	0.995	0.001
IBE	IBE7	-9	12	.	.	79971145	80603640	632.496	34182	0.019	0.999	0
IBE	IBE3	-9	14	.	.	84986255	85282091	295.837	15987	0.019	0.998	0
HSC	E2A	-9	10	.	.	3651663	3926943	275.281	14870	0.019	0.995	0
IBE	IBE10	-9	20	.	.	68474566	68831272	356.707	19266	0.019	0.998	0.001
IMC	EX2A	-9	12	.	.	80207403	80436625	229.223	12380	0.019	0.996	0.001
IBE	IBE5	-9	8	.	.	110543272	110850208	306.937	16574	0.019	0.999	0
IBE	IBE9	-9	7	.	.	1142872	1410723	267.852	14462	0.019	0.998	0.001
IBE	IBE5	-9	24	.	.	13112974	13373288	260.315	14043	0.019	0.998	0
IBE	IBE3	-9	20	.	.	70271481	70678513	407.033	21956	0.019	0.999	0
ALG	ALG9	-9	26	.	.	1330904	2259500	928.597	50089	0.019	1	0
SAA	KSA9	-9	9	.	.	84882115	85194506	312.392	16842	0.019	0.992	0
IBE	IBE5	-9	12	.	.	81590750	81934951	344.202	18551	0.019	0.996	0.002
IBE	IBE1	-9	24	.	.	13112974	13327494	214.521	11558	0.019	0.996	0.003
IBE	IBE10	-9	24	.	.	13112974	13327494	214.521	11558	0.019	0.996	0.003
IBE	IBE7	-9	6	.	.	726815	1261171	534.357	28788	0.019	0.999	0.001
IBE	IBE1	-9	10	.	.	95148437	95365827	217.391	11711	0.019	0.999	0
IBE	IBE2	-9	10	.	.	95148437	95365827	217.391	11711	0.019	0.999	0
IBE	IBE4	-9	10	.	.	95148437	95365827	217.391	11711	0.019	0.999	0
IBE	IBE9	-9	10	.	.	95148437	95365827	217.391	11711	0.019	0.999	0
IBE	IBE2	-9	8	.	.	110862197	111325781	463.585	24966	0.019	0.998	0.001
IMC	EX13A	-9	6	.	.	648266	1212695	564.43	30388	0.019	0.998	0
ALG	ALG4	-9	20	.	.	69734163	70274308	540.146	29077	0.019	0.997	0
SAA	KSA10	-9	10	.	.	95159144	95366995	207.852	11189	0.019	0.996	0
IBE	IBE7	-9	14	.	.	86177688	86441716	264.029	14213	0.019	0.995	0.002
IBE	IBE4	-9	4	.	.	115850263	116174211	323.949	17437	0.019	0.998	0.001
IBE	IBE6	-9	4	.	.	115850263	116174211	323.949	17437	0.019	0.999	0.001
BOE	NBO4	-9	1	.	.	155849919	156214485	364.567	19623	0.019	0.999	0.001
IBE	IBE9	-9	14	.	.	3363083	3648729	285.647	15372	0.019	0.999	0
JNG	JNG4	-9	9	.	.	84926945	85208842	281.898	15169	0.019	0.998	0.001
IBE	IBE1	-9	12	.	.	1740821	2260263	519.443	27932	0.019	0.999	0
IBE	IBE6	-9	12	.	.	79884419	80383065	498.647	26799	0.019	0.998	0
BOE	KBO2	-9	14	.	.	86265765	86472791	207.027	11117	0.019	0.994	0
IBE	IBE5	-9	10	.	.	5210387	5611985	401.599	21565	0.019	0.998	0.001
JNG	JNG11	-9	14	.	.	84116161	84417570	301.41	16179	0.019	0.987	0
ALG	ALG10	-9	24	.	.	13160258	13402336	242.079	12989	0.019	0.999	0
IMC	EX18A	-9	9	.	.	87497853	87719322	221.47	11878	0.019	0.998	0.001
IBE	IBE7	-9	9	.	.	84747058	85013440	266.383	14283	0.019	0.997	0.002
JNG	JNG6	-9	9	.	.	90026305	90279151	252.847	13557	0.019	0.997	0.001
ALG	ALG3	-9	4	.	.	115681448	116212472	531.025	28455	0.019	0.998	0
HSC	E10A	-9	14	.	.	87423421	87637651	214.231	11477	0.019	0.996	0.001
IMC	EX14A	-9	14	.	.	84814583	85123668	309.086	16558	0.019	0.997	0
IBE	IBE10	-9	26	.	.	45398273	45954844	556.572	29807	0.019	0.999	0
ALG	ALG4	-9	20	.	.	69142017	69493562	351.546	18823	0.019	0.997	0
SAA	ASA1	-9	10	.	.	1082159	1586451	504.293	27000	0.019	1	0
IBE	IBE6	-9	12	.	.	1752337	2112165	359.829	19264	0.019	0.999	0
BOE	KBO3	-9	29	.	.	37040660	37245563	204.904	10967	0.019	0.996	0
IBE	IBE4	-9	10	.	.	95571540	95792558	221.019	11829	0.019	0.998	0
IBE	IBE5	-9	14	.	.	87401880	87738966	337.087	18040	0.019	0.997	0.001
ALG	ALG1	-9	19	.	.	2480216	2761907	281.692	15073	0.019	0.999	0
IBE	IBE5	-9	12	.	.	1584952	1846541	261.59	13996	0.019	0.996	0.003
IBE	IBE10	-9	22	.	.	5349709	5591386	241.678	12930	0.019	0.998	0
IBE	IBE3	-9	22	.	.	5349646	5591386	241.741	12932	0.019	0.998	0
IBE	IBE4	-9	22	.	.	5349646	5591386	241.741	12932	0.019	0.997	0
IBE	IBE9	-9	22	.	.	5349646	5591386	241.741	12932	0.019	0.996	0
ALG	ALG6	-9	10	.	.	5109436	5320581	211.146	11295	0.019	0.999	0.001
HSC	E9A	-9	9	.	.	87482042	87715912	233.871	12510	0.019	0.996	0
ALG	ALG1	-9	5	.	.	117734534	118093077	358.544	19178	0.019	1	0
JNG	JNG11	-9	29	.	.	37045648	37276120	230.473	12323	0.019	0.994	0.001
ALG	ALG6	-9	6	.	.	75549868	75788254	238.387	12746	0.019	0.999	0
IBE	IBE2	-9	6	.	.	610173	1429512	819.34	43803	0.019	0.999	0
IMC	C1A	-9	1	.	.	155830793	156164757	333.965	17853	0.019	0.999	0
IBE	IBE4	-9	22	.	.	58552260	58757950	205.691	10995	0.019	0.999	0
IBE	IBE3	-9	6	.	.	1941172	2217798	276.627	14785	0.019	1	0
IMC	EC8A	-9	1	.	.	10933182	11256766	323.585	17292	0.019	0.998	0.001
IBE	IBE10	-9	4	.	.	115771872	115978059	206.188	11018	0.019	0.996	0.004
IBE	IBE4	-9	6	.	.	655086	1429512	774.427	41377	0.019	0.998	0.001
HSC	E4A	-9	4	.	.	118456608	118795248	338.641	18083	0.019	0.999	0
IBE	IBE10	-9	4	.	.	119246663	119467313	220.651	11782	0.019	0.995	0.003
IBE	IBE7	-9	4	.	.	3016821	3595699	578.879	30902	0.019	0.998	0
IMC	EX14A	-9	14	.	.	85123697	85375725	252.029	13452	0.019	0.999	0
HSC	E6A	-9	4	.	.	4267682	4506683	239.002	12756	0.019	0.998	0
IBE	IBE10	-9	10	.	.	95478241	95792562	314.322	16774	0.019	0.998	0
IMC	EC14A	-9	1	.	.	10947020	11160618	213.599	11396	0.019	0.997	0.001
IBE	IBE1	-9	20	.	.	66503040	67636451	1133.41	60467	0.019	0.999	0
IBE	IBE5	-9	10	.	.	1639268	2670141	1030.87	54995	0.019	0.999	0
IBE	IBE10	-9	10	.	.	665547	2010313	1344.77	71738	0.019	0.998	0
IBE	IBE3	-9	10	.	.	665523	2010547	1345.03	71750	0.019	0.998	0
IBE	IBE2	-9	10	.	.	5059893	5611985	552.093	29451	0.019	0.998	0
SAA	KSA1	-9	14	.	.	85816740	86030965	214.226	11425	0.019	0.995	0.001
HSC	E15A	-9	2	.	.	133612573	133842255	229.683	12245	0.019	0.994	0
IBE	IBE3	-9	28	.	.	789605	1363904	574.3	30611	0.019	0.998	0
JNG	JNG10	-9	2	.	.	1353800	1611059	257.26	13712	0.019	0.998	0.001
ALG	ALG1	-9	1	.	.	11094489	11337056	242.568	12923	0.019	0.999	0
IBE	IBE3	-9	9	.	.	88875851	89155305	279.455	14879	0.019	0.999	0
IMC	EX11A	-9	14	.	.	85129303	85380495	251.193	13373	0.019	0.997	0.001
SAA	KSA3	-9	26	.	.	2248500	2678495	429.996	22891	0.019	0.993	0
IBE	IBE5	-9	26	.	.	2271058	2699442	428.385	22805	0.019	0.999	0
IBE	IBE7	-9	14	.	.	3340500	3704625	364.126	19383	0.019	0.998	0.001
IBE	IBE2	-9	6	.	.	79100565	79429520	328.956	17508	0.019	0.999	0
IBE	IBE3	-9	6	.	.	79100565	79429520	328.956	17508	0.019	0.998	0
HSC	E9A	-9	14	.	.	85989941	86746390	756.45	40260	0.019	0.998	0
SAA	ASA1	-9	20	.	.	67636997	70112246	2475.25	131738	0.019	1	0
IMC	EC1A	-9	9	.	.	88957339	89176683	219.345	11673	0.019	0.998	0
BOE	NBO2	-9	14	.	.	86056135	86746383	690.249	36730	0.019	1	0
IBE	IBE2	-9	14	.	.	86039012	86684906	645.895	34353	0.019	0.998	0
IBE	IBE10	-9	28	.	.	949804	1307532	357.729	19021	0.019	0.999	0.001
IBE	IBE4	-9	15	.	.	13693362	13964749	271.388	14430	0.019	0.996	0.003
IMC	EX3A	-9	4	.	.	119528579	119743156	214.578	11409	0.019	0.995	0
IBE	IBE7	-9	14	.	.	84213721	84451699	237.979	12650	0.019	0.998	0.001
IBE	IBE4	-9	1	.	.	11112069	11325130	213.062	11325	0.019	0.996	0.002
IBE	IBE2	-9	4	.	.	118645821	119299726	653.906	34752	0.019	0.999	0
IBE	IBE9	-9	14	.	.	85716560	86411241	694.682	36919	0.019	0.997	0.001
HSC	E4A	-9	3	.	.	5825903	6076178	250.276	13300	0.019	0.996	0.001
HSC	E5A	-9	12	.	.	1176120	1468318	292.199	15526	0.019	0.998	0.001
IBE	IBE10	-9	1	.	.	156570731	156800280	229.55	12197	0.019	0.999	0
IMC	EX12A	-9	14	.	.	84016807	84305179	288.373	15320	0.019	0.997	0.002
BOE	NBO4	-9	6	.	.	857916	1178063	320.148	17008	0.019	0.999	0.001
IBE	IBE3	-9	15	.	.	3378789	3741182	362.394	19239	0.019	0.999	0
IBE	IBE2	-9	1	.	.	15354964	15636109	281.146	14922	0.019	0.998	0.001
IBE	IBE7	-9	9	.	.	87502295	87771237	268.943	14271	0.019	0.999	0
IBE	IBE2	-9	1	.	.	156570275	156800324	230.05	12204	0.019	0.999	0
IBE	IBE7	-9	20	.	.	70447279	70678513	231.235	12265	0.019	0.996	0.003
IBE	IBE9	-9	20	.	.	70447279	70678513	231.235	12265	0.019	0.996	0.003
IBE	IBE2	-9	24	.	.	59072088	59358424	286.337	15187	0.019	1	0
ALG	ALG6	-9	14	.	.	1599481	3460666	1861.19	98713	0.019	1	0
IBE	IBE1	-9	1	.	.	156570275	156800280	230.006	12198	0.019	0.999	0
IBE	IBE6	-9	1	.	.	156570275	156800280	230.006	12198	0.019	0.998	0
IBE	IBE7	-9	1	.	.	156570275	156800280	230.006	12198	0.019	0.999	0
HSC	E5A	-9	8	.	.	109060572	109286245	225.674	11968	0.019	0.998	0
IBE	IBE10	-9	12	.	.	1262769	2059218	796.45	42231	0.019	0.999	0
IBE	IBE7	-9	6	.	.	75507401	75891351	383.951	20358	0.019	0.999	0
IBE	IBE1	-9	6	.	.	111303315	111554059	250.745	13295	0.019	0.999	0
IBE	IBE7	-9	10	.	.	2485159	2700492	215.334	11417	0.019	0.998	0
IBE	IBE7	-9	12	.	.	1262769	1600607	337.839	17909	0.019	0.999	0
IBE	IBE6	-9	8	.	.	3024873	3240659	215.787	11437	0.019	0.996	0.002
IMC	EC7A	-9	19	.	.	1944827	2181490	236.664	12543	0.019	0.999	0.001
JNG	JNG4	-9	8	.	.	110917440	111187537	270.098	14314	0.019	0.998	0.001
IBE	IBE7	-9	15	.	.	32923210	33133625	210.416	11151	0.019	0.998	0.002
IBE	IBE4	-9	8	.	.	3024960	3240659	215.7	11430	0.019	0.997	0.002
JNG	JNG11	-9	1	.	.	156574959	156805408	230.45	12211	0.019	0.995	0.001
IBE	IBE3	-9	1	.	.	156570275	156808683	238.409	12632	0.019	0.998	0
SAA	KSA3	-9	20	.	.	67190294	67736094	545.801	28917	0.019	0.994	0
IBE	IBE2	-9	2	.	.	133554509	133781925	227.417	12047	0.019	0.999	0
BOE	NBO4	-9	20	.	.	69679222	70066599	387.378	20520	0.019	0.998	0.001
IBE	IBE6	-9	9	.	.	90000294	90288470	288.177	15265	0.019	0.999	0
IBE	IBE3	-9	4	.	.	3664821	4276508	611.688	32401	0.019	0.999	0
IBE	IBE2	-9	4	.	.	3547959	4276508	728.55	38582	0.019	0.998	0
HSC	E3A	-9	20	.	.	68499871	68711306	211.436	11195	0.019	0.997	0.001
IBE	IBE5	-9	4	.	.	3600648	4276508	675.861	35770	0.019	0.999	0
IBE	IBE2	-9	15	.	.	13655263	13887579	232.317	12295	0.019	0.996	0.003
IBE	IBE3	-9	15	.	.	13655263	13887579	232.317	12295	0.019	0.997	0.003
BOE	KBO3	-9	26	.	.	45347169	45558315	211.147	11174	0.019	0.989	0
IMC	EC5A	-9	4	.	.	115701594	115973354	271.761	14380	0.019	0.999	0.001
IBE	IBE1	-9	10	.	.	1786081	2574184	788.104	41698	0.019	0.999	0
IBE	IBE1	-9	15	.	.	13665896	13887579	221.684	11729	0.019	0.997	0.003
IBE	IBE2	-9	8	.	.	4989175	5194265	205.091	10848	0.019	0.999	0
IBE	IBE7	-9	8	.	.	4989175	5194265	205.091	10848	0.019	0.999	0
IMC	C36A	-9	4	.	.	119510872	119765098	254.227	13446	0.019	0.999	0.001
ALG	ALG4	-9	12	.	.	80293567	80580544	286.978	15178	0.019	0.995	0.001
IMC	EC6A	-9	8	.	.	3006668	3231361	224.694	11879	0.019	0.998	0.001
HSC	E15A	-9	14	.	.	84164181	84456070	291.89	15429	0.019	0.994	0
IBE	IBE1	-9	6	.	.	79100565	79391349	290.785	15365	0.019	0.998	0
BOE	NBO4	-9	20	.	.	69276484	69673831	397.348	20995	0.019	0.999	0.001
IBE	IBE5	-9	10	.	.	665523	1638871	973.349	51426	0.019	0.998	0
IBE	IBE1	-9	9	.	.	87632450	87911123	278.674	14720	0.019	1	0
IBE	IBE10	-9	8	.	.	3018132	3240659	222.528	11747	0.019	0.997	0.002
ALG	ALG3	-9	27	.	.	1526132	1856829	330.698	17457	0.019	0.998	0
ALG	ALG7	-9	8	.	.	110900526	111209148	308.623	16291	0.019	0.999	0.001
IBE	IBE3	-9	1	.	.	10143008	10374792	231.785	12235	0.019	0.998	0.002
ALG	ALG8	-9	8	.	.	110898019	111209148	311.13	16420	0.019	0.999	0.001
IBE	IBE4	-9	26	.	.	45624945	45954851	329.907	17410	0.019	0.998	0.001
IMC	EX14A	-9	14	.	.	84353122	84814473	461.352	24345	0.019	0.999	0
BOE	NBO4	-9	12	.	.	1818620	2088724	270.105	14253	0.019	0.998	0.002
IBE	IBE10	-9	1	.	.	155641779	156064324	422.546	22297	0.019	0.999	0
ALG	ALG7	-9	6	.	.	75439179	75788254	349.076	18420	0.019	0.999	0.001
IBE	IBE4	-9	2	.	.	132603228	132938324	335.097	17678	0.019	0.998	0
ALG	ALG8	-9	1	.	.	10871595	11254839	383.245	20211	0.019	0.999	0.001
IBE	IBE2	-9	26	.	.	46234738	46616147	381.41	20112	0.019	0.999	0
IBE	IBE3	-9	26	.	.	46234738	46616147	381.41	20112	0.019	0.999	0
IBE	IBE9	-9	20	.	.	69987263	70187965	200.703	10582	0.019	0.999	0
IBE	IBE3	-9	14	.	.	83167682	83387404	219.723	11583	0.019	0.998	0
IBE	IBE6	-9	14	.	.	85716560	86255016	538.457	28384	0.019	0.996	0.001
JNG	JNG11	-9	9	.	.	84638464	85045695	407.232	21463	0.019	0.992	0.001
ALG	ALG4	-9	6	.	.	75168245	75380242	211.998	11173	0.019	0.997	0
IBE	IBE2	-9	4	.	.	118090026	118380540	290.515	15310	0.019	0.998	0
IBE	IBE1	-9	4	.	.	3693575	3935127	241.553	12729	0.019	0.996	0.003
IMC	EX16A	-9	8	.	.	2986737	3294059	307.323	16192	0.019	0.999	0
HSC	E9A	-9	14	.	.	84996350	85739404	743.055	39143	0.019	0.998	0
IBE	IBE1	-9	12	.	.	79968907	80983363	1014.46	53432	0.019	0.999	0
HSC	E11A	-9	26	.	.	2403122	2633297	230.176	12122	0.019	0.994	0
IMC	EX3A	-9	4	.	.	118089067	118375565	286.499	15088	0.019	0.997	0
HSC	E9A	-9	8	.	.	2984076	3301367	317.292	16709	0.019	0.997	0
IBE	IBE5	-9	1	.	.	155370736	155610530	239.795	12626	0.019	0.999	0.001
IMC	EX7A	-9	3	.	.	4269679	4472486	202.808	10678	0.019	0.997	0
IBE	IBE2	-9	10	.	.	5612065	5814699	202.635	10668	0.019	0.997	0.001
SAA	KSA3	-9	25	.	.	24012094	24216996	204.903	10784	0.019	0.992	0
IBE	IBE3	-9	15	.	.	1807587	2206332	398.746	20984	0.019	0.998	0.001
IMC	EX13A	-9	6	.	.	1228386	1538012	309.627	16293	0.019	0.998	0
IBE	IBE9	-9	27	.	.	1569799	1844204	274.406	14439	0.019	0.998	0
IBE	IBE5	-9	1	.	.	156570275	156851736	281.462	14809	0.019	0.998	0.001
IBE	IBE4	-9	1	.	.	11650636	11960608	309.973	16307	0.019	0.998	0.001
BOE	NBO2	-9	26	.	.	45157009	45370832	213.824	11241	0.019	0.999	0
IBE	IBE6	-9	27	.	.	1638294	1844204	205.911	10824	0.019	0.996	0.002
ALG	ALG3	-9	8	.	.	108766942	109099658	332.717	17487	0.019	0.997	0
IBE	IBE9	-9	2	.	.	1503109	1704439	201.331	10578	0.019	0.997	0.002
IMC	EC11A	-9	12	.	.	80173746	80639826	466.081	24486	0.019	0.999	0
IBE	IBE4	-9	5	.	.	117345939	117662874	316.936	16650	0.019	0.997	0
IBE	IBE10	-9	4	.	.	3738334	4276508	538.175	28270	0.019	0.999	0
IBE	IBE9	-9	12	.	.	79884419	80603640	719.222	37772	0.019	0.999	0
IBE	IBE6	-9	12	.	.	81590750	81989039	398.29	20917	0.019	0.997	0.003
IBE	IBE7	-9	12	.	.	81590750	81989039	398.29	20917	0.019	0.996	0.003
JNG	JNG11	-9	1	.	.	155541432	156034596	493.165	25897	0.019	0.995	0
IBE	IBE7	-9	10	.	.	1786631	2281676	495.046	25985	0.019	0.999	0
HSC	E7A	-9	24	.	.	13048433	13262837	214.405	11254	0.019	0.998	0.001
JNG	JNG6	-9	6	.	.	113916607	114228308	311.702	16360	0.019	0.998	0
IBE	IBE6	-9	3	.	.	6445598	6786859	341.262	17911	0.019	0.999	0
HSC	E7A	-9	20	.	.	68084755	68306926	222.172	11660	0.019	0.995	0.001
IBE	IBE6	-9	14	.	.	84567139	85086322	519.184	27245	0.019	0.997	0.001
IBE	IBE4	-9	8	.	.	108954677	109196194	241.518	12674	0.019	0.997	0
IBE	IBE1	-9	3	.	.	6445598	6786193	340.596	17873	0.019	0.999	0
SAA	KSA6	-9	24	.	.	59008828	59216135	207.308	10878	0.019	0.99	0
IBE	IBE7	-9	13	.	.	82415341	82671703	256.363	13450	0.019	0.998	0
SAA	KSA8	-9	17	.	.	32616310	32865281	248.972	13062	0.019	0.993	0
IBE	IBE5	-9	4	.	.	117571375	117905818	334.444	17546	0.019	0.999	0
IMC	EX12A	-9	8	.	.	2890095	3258285	368.191	19315	0.019	0.998	0
IBE	IBE5	-9	19	.	.	60706138	60970736	264.599	13877	0.019	0.998	0.001
HSC	E14A	-9	8	.	.	3520026	3769020	248.995	13056	0.019	0.996	0
ALG	ALG1	-9	20	.	.	67745900	68522546	776.647	40723	0.019	0.999	0
HSC	E2A	-9	24	.	.	13033155	13275550	242.396	12708	0.019	0.997	0
IBE	IBE7	-9	20	.	.	67637525	68185724	548.2	28740	0.019	0.999	0
HSC	E7A	-9	10	.	.	5556328	5821027	264.7	13876	0.019	0.997	0.001
IMC	EC14A	-9	14	.	.	87376588	87628616	252.029	13211	0.019	0.992	0.001
IMC	EX14A	-9	14	.	.	83886625	84262814	376.19	19716	0.019	0.999	0
IBE	IBE2	-9	2	.	.	132708584	132938222	229.639	12034	0.019	0.999	0
IBE	IBE3	-9	12	.	.	43496916	43716134	219.219	11486	0.019	0.998	0
IBE	IBE2	-9	8	.	.	110597777	110862082	264.306	13848	0.019	0.998	0.001
HSC	E4A	-9	20	.	.	70495875	70731374	235.5	12338	0.019	0.996	0.001
IBE	IBE4	-9	6	.	.	111309222	111530722	221.501	11601	0.019	0.999	0
IBE	IBE6	-9	15	.	.	13844697	14074335	229.639	12026	0.019	0.997	0.003
IBE	IBE7	-9	3	.	.	6466490	6787532	321.043	16811	0.019	0.998	0.001
IBE	IBE1	-9	14	.	.	3445134	3789025	343.892	18005	0.019	0.999	0
ALG	ALG7	-9	6	.	.	79099162	79329353	230.192	12050	0.019	0.999	0.001
IBE	IBE1	-9	15	.	.	1807587	2196385	388.799	20350	0.019	0.998	0.001
IBE	IBE2	-9	15	.	.	1807587	2196385	388.799	20350	0.019	0.998	0.001
BOE	KBO3	-9	9	.	.	84584396	85044783	460.388	24097	0.019	0.992	0
BOE	NBO2	-9	14	.	.	85003569	86055607	1052.04	55057	0.019	1	0
JNG	JNG11	-9	7	.	.	1128087	1340628	212.542	11120	0.019	0.991	0
SAA	KSA1	-9	24	.	.	13093219	13419892	326.674	17091	0.019	0.996	0.001
IBE	IBE4	-9	24	.	.	59012945	59274482	261.538	13682	0.019	0.999	0
IBE	IBE9	-9	13	.	.	81725364	82221315	495.952	25945	0.019	0.998	0
BOE	NBO4	-9	9	.	.	87385777	87603048	217.272	11366	0.019	0.999	0.001
IBE	IBE7	-9	6	.	.	74960308	75193582	233.275	12203	0.019	1	0
HSC	E8A	-9	1	.	.	26753298	27004056	250.759	13116	0.019	0.994	0
IMC	C36A	-9	14	.	.	3401088	3706032	304.945	15949	0.019	1	0
HSC	E14A	-9	24	.	.	12962191	13313569	351.379	18376	0.019	0.995	0
IBE	IBE6	-9	20	.	.	67880099	68094884	214.786	11232	0.019	0.997	0.002
IMC	EC6A	-9	12	.	.	80192854	80681895	489.042	25572	0.019	0.999	0.001
IMC	EX17A	-9	24	.	.	13122688	13435877	313.19	16376	0.019	0.997	0
ALG	ALG1	-9	4	.	.	112948065	113237740	289.676	15146	0.019	0.999	0
IMC	EX12A	-9	11	.	.	53219240	53432088	212.849	11129	0.019	0.998	0.001
IBE	IBE10	-9	3	.	.	4283695	4484976	201.282	10522	0.019	0.998	0.001
IBE	IBE1	-9	27	.	.	1826403	2216483	390.081	20389	0.019	0.998	0
IBE	IBE10	-9	4	.	.	112858583	113058803	200.221	10465	0.019	0.998	0.002
ALG	ALG8	-9	7	.	.	1356036	2035739	679.704	35518	0.019	1	0
SAA	KSA10	-9	3	.	.	5725105	5946273	221.169	11556	0.019	0.996	0
HSC	E5A	-9	17	.	.	70588758	70789399	200.642	10482	0.019	0.999	0
SAA	KSA1	-9	10	.	.	6444538	6752418	307.881	16082	0.019	0.997	0
IBE	IBE9	-9	10	.	.	1965974	2380463	414.49	21649	0.019	0.998	0
HSC	E2A	-9	9	.	.	85000485	85290438	289.954	15144	0.019	0.997	0
SAA	ASA4	-9	27	.	.	1678730	2230775	552.046	28832	0.019	0.999	0
IBE	IBE10	-9	1	.	.	155375364	155635916	260.553	13608	0.019	0.999	0
IBE	IBE6	-9	8	.	.	108759305	109196229	436.925	22819	0.019	0.997	0
HSC	E3A	-9	20	.	.	66607094	66928565	321.472	16789	0.019	0.995	0.001
IBE	IBE4	-9	25	.	.	23974712	24188108	213.397	11142	0.019	0.996	0.002
IBE	IBE1	-9	10	.	.	4785244	4986155	200.912	10490	0.019	0.995	0.003
IBE	IBE10	-9	10	.	.	4785244	4986155	200.912	10490	0.019	0.996	0.003
IBE	IBE5	-9	10	.	.	4785244	4986155	200.912	10490	0.019	0.997	0.003
IBE	IBE7	-9	10	.	.	4785244	4986155	200.912	10490	0.019	0.996	0.003
IBE	IBE2	-9	13	.	.	10016990	10530592	513.603	26812	0.019	0.999	0
IBE	IBE7	-9	19	.	.	2034120	2339670	305.551	15949	0.019	0.998	0.001
IBE	IBE5	-9	6	.	.	111309691	111555431	245.741	12827	0.019	0.998	0.001
IMC	EC3A	-9	3	.	.	6383705	6770243	386.539	20166	0.019	1	0
SAA	KSA3	-9	14	.	.	3445978	3655467	209.49	10929	0.019	0.991	0
BOE	NBO2	-9	6	.	.	1212744	1429500	216.757	11307	0.019	1	0
IBE	IBE7	-9	15	.	.	13678349	14083786	405.438	21149	0.019	0.999	0
IBE	IBE3	-9	8	.	.	108851599	109196229	344.631	17976	0.019	0.998	0
IBE	IBE5	-9	20	.	.	67637520	68146845	509.326	26566	0.019	0.999	0
IBE	IBE4	-9	3	.	.	5649656	5981039	331.384	17283	0.019	0.999	0
IBE	IBE2	-9	12	.	.	80225905	80603640	377.736	19694	0.019	0.999	0
IBE	IBE4	-9	27	.	.	1762761	2004099	241.339	12582	0.019	0.995	0.002
IBE	IBE1	-9	19	.	.	61446023	61669442	223.42	11647	0.019	0.999	0
IBE	IBE5	-9	14	.	.	3570145	3786084	215.94	11257	0.019	0.999	0
HSC	E4A	-9	20	.	.	67876153	68120476	244.324	12736	0.019	0.998	0
IBE	IBE5	-9	1	.	.	155750347	156064649	314.303	16382	0.019	0.999	0
IBE	IBE6	-9	4	.	.	3937388	4183852	246.465	12846	0.019	0.996	0.002
IBE	IBE7	-9	4	.	.	3937388	4183852	246.465	12846	0.019	0.996	0.002
IBE	IBE3	-9	20	.	.	67637557	68147173	509.617	26561	0.019	0.999	0
JNG	JNG4	-9	9	.	.	87612877	87910838	297.962	15528	0.019	0.997	0.001
IBE	IBE2	-9	19	.	.	59278939	59636675	357.737	18643	0.019	0.998	0
ALG	ALG3	-9	14	.	.	86420176	86620352	200.177	10427	0.019	0.995	0.001
BOE	KBO1	-9	14	.	.	86686895	86921228	234.334	12206	0.019	0.99	0
IBE	IBE7	-9	1	.	.	155750347	156064902	314.556	16384	0.019	0.998	0
IBE	IBE2	-9	7	.	.	1616460	1867878	251.419	13095	0.019	0.998	0.001
SAA	KSA10	-9	10	.	.	95367022	95819081	452.06	23542	0.019	0.992	0
IBE	IBE9	-9	13	.	.	82415192	82866570	451.379	23506	0.019	0.997	0
IMC	EX7A	-9	12	.	.	1077895	1760207	682.313	35529	0.019	0.998	0
IBE	IBE7	-9	20	.	.	68474738	68734501	259.764	13526	0.019	0.998	0
IBE	IBE4	-9	20	.	.	67637520	67878467	240.948	12546	0.019	0.999	0
SAA	ASA5	-9	14	.	.	83146227	83371360	225.134	11722	0.019	0.998	0.002
IMC	X26A	-9	1	.	.	13042336	13362612	320.277	16675	0.019	0.999	0
JNG	JNG6	-9	5	.	.	115942794	116169513	226.72	11803	0.019	0.996	0.001
IBE	IBE9	-9	12	.	.	1096551	1512781	416.231	21663	0.019	0.998	0.001
IMC	EX2A	-9	14	.	.	83182336	83383645	201.31	10477	0.019	0.994	0.002
BOE	NBO1	-9	7	.	.	99472366	99865131	392.766	20440	0.019	0.999	0.001
IMC	EC5A	-9	26	.	.	46388703	46833413	444.711	23141	0.019	0.998	0
ALG	ALG9	-9	24	.	.	13234640	13473039	238.4	12405	0.019	0.999	0.001
BOE	NBO1	-9	10	.	.	98225607	98459233	233.627	12154	0.019	1	0
IBE	IBE2	-9	1	.	.	155370736	155635916	265.181	13791	0.019	0.999	0.001
IBE	IBE4	-9	1	.	.	155370736	155635916	265.181	13791	0.019	0.998	0.001
HSC	E4A	-9	14	.	.	83124749	83335386	210.638	10954	0.019	0.998	0.002
HSC	E7A	-9	4	.	.	3894591	4174918	280.328	14578	0.019	0.997	0.001
IBE	IBE7	-9	4	.	.	1957584	2236422	278.839	14500	0.019	0.998	0
HSC	E11A	-9	12	.	.	43500131	43724928	224.798	11689	0.019	0.996	0
IBE	IBE4	-9	20	.	.	67878750	68094884	216.135	11236	0.019	0.999	0
IBE	IBE9	-9	20	.	.	67878574	68095155	216.582	11258	0.019	0.997	0.002
IBE	IBE5	-9	20	.	.	54437495	54686171	248.677	12926	0.019	0.998	0
IBE	IBE9	-9	4	.	.	2030479	2236384	205.906	10702	0.019	0.998	0
IBE	IBE5	-9	28	.	.	881913	1539323	657.411	34159	0.019	0.999	0
IBE	IBE1	-9	20	.	.	67637520	68076696	439.177	22819	0.019	0.999	0
IBE	IBE7	-9	8	.	.	110444806	110850208	405.403	21063	0.019	0.998	0
IBE	IBE7	-9	10	.	.	2282008	2485106	203.099	10552	0.019	0.998	0
IBE	IBE3	-9	1	.	.	155806009	156022202	216.194	11230	0.019	0.998	0.001
IMC	EX18A	-9	6	.	.	74983594	75355216	371.623	19303	0.019	0.999	0.001
HSC	E15A	-9	14	.	.	86198296	86700186	501.891	26069	0.019	0.994	0
IBE	IBE10	-9	8	.	.	110613712	110972435	358.724	18632	0.019	0.998	0
IBE	IBE3	-9	14	.	.	3389113	4123611	734.499	38149	0.019	0.999	0
SAA	ASA1	-9	10	.	.	98236029	98459233	223.205	11592	0.019	0.995	0.001
SAA	KSA9	-9	6	.	.	555418	785709	230.292	11960	0.019	0.991	0
IBE	IBE6	-9	1	.	.	155804064	156022202	218.139	11326	0.019	0.998	0.001
IBE	IBE4	-9	4	.	.	116320044	116565090	245.047	12722	0.019	0.996	0.002
IBE	IBE10	-9	20	.	.	45505593	45729766	224.174	11638	0.019	0.999	0
IBE	IBE3	-9	20	.	.	45505593	45729766	224.174	11638	0.019	0.999	0
IBE	IBE5	-9	20	.	.	45505593	45729766	224.174	11638	0.019	0.999	0
IBE	IBE7	-9	20	.	.	45505593	45729766	224.174	11638	0.019	0.999	0
IBE	IBE9	-9	20	.	.	45505593	45729766	224.174	11638	0.019	0.999	0
IBE	IBE2	-9	1	.	.	10085800	10399542	313.743	16287	0.019	0.999	0
IBE	IBE2	-9	19	.	.	60219288	60970353	751.066	38985	0.019	0.999	0
IBE	IBE2	-9	27	.	.	2058232	2365404	307.173	15943	0.019	0.998	0.001
IBE	IBE7	-9	4	.	.	116321952	116564102	242.151	12568	0.019	0.998	0.002
ALG	ALG6	-9	14	.	.	83414556	86306608	2892.05	150059	0.019	1	0
IBE	IBE9	-9	4	.	.	116321952	116565090	243.139	12615	0.019	0.998	0.002
IBE	IBE5	-9	8	.	.	108712333	109196229	483.897	25106	0.019	0.998	0
ALG	ALG1	-9	19	.	.	56669314	56883452	214.139	11107	0.019	0.999	0
IBE	IBE2	-9	28	.	.	792029	1539129	747.101	38746	0.019	0.999	0
IBE	IBE6	-9	10	.	.	665528	1064598	399.071	20693	0.019	0.997	0.001
IBE	IBE6	-9	5	.	.	115861366	116134931	273.566	14185	0.019	0.999	0.001
IBE	IBE2	-9	8	.	.	3196320	3591117	394.798	20471	0.019	0.999	0
IBE	IBE3	-9	6	.	.	1429564	1893417	463.854	24051	0.019	0.999	0
IBE	IBE1	-9	10	.	.	6397512	6774257	376.746	19532	0.019	0.999	0.001
IBE	IBE6	-9	20	.	.	46869024	47075191	206.168	10688	0.019	0.999	0
IBE	IBE9	-9	10	.	.	665528	1065001	399.474	20708	0.019	0.997	0
SAA	ASA1	-9	14	.	.	2132105	2608008	475.904	24666	0.019	1	0
BOE	KBO2	-9	20	.	.	64364574	64603650	239.077	12390	0.019	0.991	0
IBE	IBE7	-9	13	.	.	10154111	10439736	285.626	14801	0.019	0.999	0.001
JNG	JNG6	-9	9	.	.	88903921	89278570	374.65	19411	0.019	0.996	0
IBE	IBE7	-9	8	.	.	3024960	3589050	564.091	29224	0.019	0.999	0
HSC	E15A	-9	14	.	.	85129208	85335123	205.916	10666	0.019	0.995	0
IBE	IBE10	-9	4	.	.	118647512	119160506	512.995	26571	0.019	0.999	0
IMC	EC6A	-9	14	.	.	84586840	84823117	236.278	12238	0.019	0.998	0.001
IBE	IBE2	-9	4	.	.	118380563	118642778	262.216	13581	0.019	0.999	0
IBE	IBE3	-9	4	.	.	113701504	114229378	527.875	27340	0.019	0.999	0
IBE	IBE6	-9	14	.	.	3784796	4037706	252.911	13098	0.019	0.999	0.001
BOE	NBO1	-9	10	.	.	94952350	95762165	809.816	41931	0.019	0.999	0.001
IBE	IBE4	-9	24	.	.	2003262	2240986	237.725	12306	0.019	0.995	0.004
IBE	IBE1	-9	8	.	.	3023686	3425324	401.639	20791	0.019	0.997	0.002
IBE	IBE9	-9	12	.	.	81535843	82015002	479.16	24803	0.019	0.999	0
IBE	IBE10	-9	14	.	.	85551463	86517870	966.408	50023	0.019	0.997	0.001
SAA	KSA6	-9	1	.	.	26787609	27108485	320.877	16608	0.019	0.992	0
IBE	IBE4	-9	19	.	.	15827383	16045591	218.209	11293	0.019	0.996	0.003
ALG	ALG10	-9	12	.	.	43431260	43700722	269.463	13945	0.019	0.997	0.002
IMC	EC2A	-9	14	.	.	84542406	84803816	261.411	13528	0.019	0.996	0.001
SAA	KSA10	-9	20	.	.	46793840	47039060	245.221	12690	0.019	0.991	0
IBE	IBE7	-9	19	.	.	2339701	2953643	613.943	31770	0.019	0.998	0
BOE	KBO1	-9	20	.	.	64364977	64580175	215.199	11136	0.019	0.992	0
IBE	IBE1	-9	8	.	.	110613712	110858507	244.796	12666	0.019	0.998	0.001
IBE	IBE3	-9	8	.	.	110613712	110858507	244.796	12666	0.019	0.998	0.001
IBE	IBE1	-9	6	.	.	75640988	75866305	225.318	11657	0.019	0.998	0.002
IBE	IBE4	-9	6	.	.	75640988	75866305	225.318	11657	0.019	0.998	0.001
IBE	IBE6	-9	6	.	.	75640988	75866305	225.318	11657	0.019	0.997	0.003
IBE	IBE5	-9	11	.	.	91033307	91236036	202.73	10487	0.019	0.996	0.003
IMC	EC2A	-9	14	.	.	2221837	2633351	411.515	21287	0.019	0.999	0
IBE	IBE2	-9	10	.	.	6368175	6774257	406.083	21006	0.019	0.999	0.001
IBE	IBE3	-9	10	.	.	6368175	6774257	406.083	21006	0.019	0.999	0.001
IBE	IBE9	-9	1	.	.	155804064	156004434	200.371	10364	0.019	0.997	0.001
IMC	EC8A	-9	27	.	.	2092412	2438369	345.958	17893	0.019	0.998	0.001
IMC	EC11A	-9	13	.	.	5513108	5831427	318.32	16463	0.019	0.999	0
IBE	IBE7	-9	2	.	.	132842614	133085265	242.652	12547	0.019	0.998	0.001
SAA	KSA7	-9	12	.	.	80290069	80859221	569.153	29429	0.019	0.993	0
IBE	IBE6	-9	23	.	.	16413831	16625199	211.369	10929	0.019	0.999	0
IBE	IBE2	-9	6	.	.	74952736	75161150	208.415	10776	0.019	0.998	0.001
IBE	IBE1	-9	11	.	.	91034238	91236036	201.799	10433	0.019	0.998	0
IBE	IBE5	-9	4	.	.	118012799	118506215	493.417	25509	0.019	0.997	0
SAA	KSA8	-9	4	.	.	118009991	118224994	215.004	11115	0.019	0.991	0.001
IBE	IBE3	-9	8	.	.	3196319	3597790	401.472	20754	0.019	0.999	0
IMC	EX7A	-9	3	.	.	6396668	6702523	305.856	15811	0.019	0.997	0
IBE	IBE2	-9	25	.	.	23949381	24234074	284.694	14717	0.019	0.998	0
HSC	E14A	-9	14	.	.	84264668	84465155	200.488	10363	0.019	0.996	0
IBE	IBE7	-9	4	.	.	117680164	118237098	556.935	28787	0.019	0.998	0
SAA	KSA3	-9	13	.	.	81859593	82100636	241.044	12459	0.019	0.994	0
ALG	ALG5	-9	12	.	.	78516474	78733916	217.443	11238	0.019	0.993	0.002
IBE	IBE5	-9	15	.	.	13673270	14150135	476.866	24645	0.019	0.998	0
IBE	IBE7	-9	21	.	.	16944144	17144363	200.22	10347	0.019	0.999	0.001
IBE	IBE2	-9	3	.	.	5516270	5981039	464.77	24016	0.019	0.999	0
IBE	IBE10	-9	3	.	.	5516355	5981039	464.685	24011	0.019	0.999	0
IBE	IBE7	-9	3	.	.	5516355	5981039	464.685	24011	0.019	0.999	0
JNG	JNG11	-9	25	.	.	24001693	24375953	374.261	19336	0.019	0.996	0
IBE	IBE6	-9	24	.	.	12061587	12309791	248.205	12823	0.019	0.999	0
IBE	IBE6	-9	4	.	.	117889742	118237065	347.324	17943	0.019	0.998	0
HSC	E5A	-9	24	.	.	12154985	12360880	205.896	10635	0.019	0.998	0.001
BOE	NBO1	-9	8	.	.	111848602	112088839	240.238	12407	0.019	0.999	0.001
IMC	EX11A	-9	11	.	.	53207933	53438976	231.044	11932	0.019	0.996	0.001
IBE	IBE9	-9	10	.	.	7009054	7261013	251.96	13012	0.019	0.999	0
IBE	IBE9	-9	6	.	.	111315110	111530962	215.853	11147	0.019	0.998	0
ALG	ALG1	-9	5	.	.	117399015	117734454	335.44	17322	0.019	0.999	0
IBE	IBE2	-9	10	.	.	665528	963383	297.856	15381	0.019	0.999	0
IBE	IBE7	-9	26	.	.	49980120	50254701	274.582	14178	0.019	0.999	0
IMC	EC13A	-9	4	.	.	113761445	114133950	372.506	19234	0.019	0.998	0
IMC	EX3A	-9	19	.	.	56526032	56902545	376.514	19440	0.019	0.999	0
IBE	IBE6	-9	3	.	.	5516355	5970132	453.778	23428	0.019	0.999	0
IBE	IBE5	-9	10	.	.	7009054	7259670	250.617	12937	0.019	0.999	0
IBE	IBE1	-9	28	.	.	38413016	38738484	325.469	16800	0.019	0.999	0
JNG	JNG11	-9	19	.	.	15705393	15971025	265.633	13710	0.019	0.995	0.001
HSC	E6A	-9	14	.	.	83120783	83328038	207.256	10696	0.019	0.997	0.002
IBE	IBE3	-9	23	.	.	16082465	16351417	268.953	13880	0.019	0.998	0.001
HSC	E2A	-9	12	.	.	24059058	24451886	392.829	20271	0.019	0.997	0
IBE	IBE1	-9	29	.	.	48827546	49276404	448.859	23160	0.019	0.998	0.001
IBE	IBE2	-9	6	.	.	105944432	106175817	231.386	11938	0.019	0.999	0
BOE	KBO3	-9	20	.	.	54994192	55199664	205.473	10601	0.019	0.989	0
HSC	E6A	-9	22	.	.	57826781	58059162	232.382	11988	0.019	0.995	0.001
IBE	IBE2	-9	25	.	.	40259368	40660167	400.8	20675	0.019	0.998	0.001
IBE	IBE3	-9	25	.	.	40259368	40660167	400.8	20675	0.019	0.998	0.002
IBE	IBE9	-9	25	.	.	40259368	40660167	400.8	20675	0.019	0.998	0.001
IBE	IBE2	-9	19	.	.	15760664	16012490	251.827	12990	0.019	0.996	0.002
IBE	IBE7	-9	11	.	.	90961961	91211123	249.163	12852	0.019	0.999	0.001
IBE	IBE10	-9	14	.	.	84567139	84899038	331.9	17119	0.019	0.998	0
IBE	IBE5	-9	14	.	.	84567139	84899038	331.9	17119	0.019	0.998	0
IBE	IBE3	-9	10	.	.	2085631	2290865	205.235	10585	0.019	0.997	0.002
IBE	IBE9	-9	3	.	.	6445598	6736340	290.743	14995	0.019	0.998	0.001
HSC	E4A	-9	14	.	.	4145340	4349749	204.41	10542	0.019	0.997	0.001
HSC	E9A	-9	14	.	.	83741218	84333693	592.476	30550	0.019	0.998	0
IBE	IBE5	-9	20	.	.	66503029	67038275	535.247	27597	0.019	0.999	0
ALG	ALG8	-9	6	.	.	75354520	75891318	536.799	27677	0.019	1	0
IBE	IBE4	-9	20	.	.	66503052	67038258	535.207	27590	0.019	0.999	0
IBE	IBE5	-9	29	.	.	48895073	49287490	392.418	20228	0.019	0.998	0.001
ALG	ALG1	-9	10	.	.	648852	858868	210.017	10825	0.019	0.997	0.001
BOE	NBO2	-9	14	.	.	86746447	86978676	232.23	11969	0.019	1	0
IBE	IBE3	-9	4	.	.	118018944	118473767	454.824	23439	0.019	0.997	0.001
IBE	IBE10	-9	25	.	.	40263669	40660167	396.499	20431	0.019	0.999	0
HSC	E3A	-9	6	.	.	1816136	2039340	223.205	11499	0.019	0.996	0.001
IMC	EX3A	-9	4	.	.	118375591	118664430	288.84	14880	0.019	0.996	0
IBE	IBE2	-9	14	.	.	3633940	4259910	625.971	32247	0.019	0.999	0.001
SAA	KSA3	-9	8	.	.	110635555	111066842	431.288	22214	0.019	0.991	0
IMC	C36A	-9	14	.	.	3706065	4380864	674.8	34755	0.019	0.999	0
ALG	ALG7	-9	13	.	.	9934503	10675185	740.683	38141	0.019	1	0
IBE	IBE7	-9	15	.	.	69889761	70189453	299.693	15430	0.019	0.998	0
SAA	KSA7	-9	20	.	.	54994198	55200193	205.996	10605	0.019	0.994	0
BOE	KBO3	-9	26	.	.	46451759	46896329	444.571	22887	0.019	0.992	0
IBE	IBE1	-9	8	.	.	111937434	112189659	252.226	12984	0.019	0.999	0
IBE	IBE9	-9	8	.	.	111937434	112189659	252.226	12984	0.019	0.999	0
IBE	IBE5	-9	13	.	.	9894832	10683116	788.285	40579	0.019	0.999	0
IBE	IBE2	-9	7	.	.	99446565	99725916	279.352	14379	0.019	0.999	0
IBE	IBE7	-9	4	.	.	118237483	118642843	405.361	20864	0.019	0.999	0
IBE	IBE10	-9	12	.	.	81535922	81773601	237.68	12233	0.019	0.999	0
IBE	IBE1	-9	7	.	.	1410944	2139275	728.332	37486	0.019	0.999	0
IBE	IBE6	-9	4	.	.	118237319	118642835	405.517	20871	0.019	0.998	0
SAA	KSA10	-9	3	.	.	3911116	4162967	251.852	12962	0.019	0.995	0
ALG	ALG9	-9	20	.	.	67941109	68522546	581.438	29919	0.019	1	0
ALG	ALG1	-9	12	.	.	24216690	24484732	268.043	13791	0.019	0.997	0.002
HSC	E11A	-9	14	.	.	83197191	83450512	253.322	13033	0.019	0.997	0.001
ALG	ALG8	-9	2	.	.	12561547	12781161	219.615	11298	0.019	1	0
HSC	E2A	-9	19	.	.	59205581	59452063	246.483	12680	0.019	0.996	0
IBE	IBE9	-9	19	.	.	60139498	60970353	830.856	42738	0.019	0.999	0
IBE	IBE7	-9	1	.	.	10557404	10838866	281.463	14476	0.019	0.999	0
IMC	EX17A	-9	10	.	.	3484367	3842525	358.159	18418	0.019	0.998	0
HSC	E6A	-9	19	.	.	56523114	56862565	339.452	17454	0.019	0.997	0
IBE	IBE6	-9	1	.	.	48670821	48908176	237.356	12204	0.019	0.999	0
IBE	IBE10	-9	4	.	.	117905890	118642843	736.954	37889	0.019	0.998	0
SAA	KSA5	-9	20	.	.	64166408	64471783	305.376	15700	0.019	0.99	0
SAA	ASA1	-9	20	.	.	64452653	64656729	204.077	10492	0.019	0.997	0
IMC	EX13A	-9	14	.	.	86849117	87136504	287.388	14774	0.019	0.995	0
IBE	IBE3	-9	6	.	.	75201345	75779146	577.802	29702	0.019	0.998	0.001
IMC	EX3A	-9	27	.	.	6338503	6563922	225.42	11587	0.019	0.998	0.001
IBE	IBE5	-9	6	.	.	1829299	2043383	214.085	11003	0.019	0.998	0
IBE	IBE3	-9	9	.	.	87335804	87595446	259.643	13344	0.019	0.997	0.001
IMC	EX2A	-9	13	.	.	5593730	5836047	242.318	12453	0.019	0.995	0
IBE	IBE5	-9	26	.	.	49978429	50254675	276.247	14196	0.019	0.999	0
IBE	IBE10	-9	13	.	.	81872317	82073703	201.387	10349	0.019	0.994	0.005
ALG	ALG10	-9	12	.	.	24039870	24484084	444.215	22827	0.019	0.998	0.001
IBE	IBE7	-9	26	.	.	45959689	46616147	656.459	33733	0.019	0.999	0
SAA	KSA10	-9	3	.	.	6109337	6568290	458.954	23583	0.019	0.991	0
JNG	JNG11	-9	20	.	.	46910710	47188998	278.289	14299	0.019	0.988	0
ALG	ALG4	-9	20	.	.	68328808	68603550	274.743	14114	0.019	0.994	0.001
IBE	IBE2	-9	1	.	.	10557404	11111921	554.518	28485	0.019	0.999	0
IBE	IBE5	-9	1	.	.	10557404	11111921	554.518	28485	0.019	0.999	0
IBE	IBE1	-9	2	.	.	60737196	61107635	370.44	19029	0.019	0.999	0
IBE	IBE6	-9	2	.	.	60737134	61107635	370.502	19032	0.019	0.999	0
IBE	IBE5	-9	25	.	.	24063847	24413236	349.39	17946	0.019	0.998	0
ALG	ALG6	-9	14	.	.	83120783	83414362	293.58	15078	0.019	1	0
IBE	IBE3	-9	15	.	.	69946448	70157614	211.167	10845	0.019	0.999	0
IBE	IBE10	-9	12	.	.	80383099	80583751	200.653	10305	0.019	0.999	0
JNG	JNG6	-9	5	.	.	117178751	117507430	328.68	16880	0.019	0.998	0
BOE	KBO2	-9	14	.	.	86686618	86899411	212.794	10927	0.019	0.993	0
IBE	IBE1	-9	4	.	.	117899857	118237065	337.209	17314	0.019	0.998	0
HSC	E5A	-9	27	.	.	274997	984905	709.909	36449	0.019	0.999	0
IBE	IBE1	-9	1	.	.	12745799	13639718	893.92	45893	0.019	0.998	0.001
IBE	IBE3	-9	1	.	.	12745799	13639718	893.92	45893	0.019	0.998	0.001
JNG	JNG10	-9	28	.	.	40119901	40344981	225.081	11555	0.019	0.999	0.001
IBE	IBE1	-9	28	.	.	2410320	2653738	243.419	12496	0.019	0.998	0.002
ALG	ALG1	-9	1	.	.	10849184	11094344	245.161	12584	0.019	0.999	0
IBE	IBE3	-9	29	.	.	49127393	49381771	254.379	13057	0.019	0.997	0.003
ALG	ALG3	-9	24	.	.	13215130	13577245	362.116	18585	0.019	0.995	0.001
IBE	IBE1	-9	20	.	.	70271501	70877930	606.43	31124	0.019	0.999	0
IBE	IBE4	-9	20	.	.	68096445	68467154	370.71	19026	0.019	0.998	0.001
IBE	IBE2	-9	4	.	.	116161182	116550890	389.709	20001	0.019	0.999	0
IBE	IBE7	-9	24	.	.	13112974	13646663	533.69	27388	0.019	0.999	0
BOE	NBO4	-9	10	.	.	347886	590917	243.032	12471	0.019	0.999	0.001
HSC	E10A	-9	19	.	.	2780252	2999575	219.324	11254	0.019	0.993	0
IBE	IBE9	-9	1	.	.	10638245	11261185	622.941	31962	0.019	0.998	0.001
IMC	EC6A	-9	20	.	.	64426179	64627651	201.473	10337	0.019	0.999	0
IBE	IBE1	-9	10	.	.	665523	1362059	696.537	35737	0.019	0.998	0
IBE	IBE9	-9	10	.	.	6360036	6790103	430.068	22062	0.019	0.998	0.001
IBE	IBE10	-9	23	.	.	1628036	1842875	214.84	11021	0.019	0.998	0
IMC	C14A	-9	4	.	.	113000544	113371330	370.787	19017	0.019	0.999	0
BOE	NBO1	-9	19	.	.	59167530	59409368	241.839	12403	0.019	0.999	0.001
IBE	IBE3	-9	11	.	.	51809133	52120900	311.768	15986	0.02	0.999	0
ALG	ALG10	-9	15	.	.	13833048	14130007	296.96	15225	0.02	0.998	0.001
IBE	IBE1	-9	26	.	.	45677874	45954851	276.978	14200	0.02	0.999	0
SAA	ASA5	-9	29	.	.	48811754	49369459	557.706	28592	0.02	0.999	0
IBE	IBE10	-9	19	.	.	15802023	16045591	243.569	12486	0.02	0.998	0.001
IBE	IBE1	-9	20	.	.	64185877	64682231	496.355	25443	0.02	0.999	0
IBE	IBE10	-9	26	.	.	1392846	1773740	380.895	19524	0.02	0.997	0.002
HSC	E10A	-9	10	.	.	3573537	3790126	216.59	11102	0.02	0.991	0.001
IBE	IBE10	-9	19	.	.	59149408	59360755	211.348	10833	0.02	0.999	0.001
IBE	IBE6	-9	3	.	.	4259828	4628316	368.489	18887	0.02	0.998	0
IMC	EX12A	-9	26	.	.	49974136	50254675	280.54	14379	0.02	0.996	0
IMC	EC2A	-9	1	.	.	10802798	11244567	441.77	22642	0.02	0.997	0.001
IBE	IBE9	-9	4	.	.	115483062	115978059	494.998	25370	0.02	0.998	0.001
IBE	IBE2	-9	29	.	.	48845723	49125164	279.442	14321	0.02	0.998	0.001
IBE	IBE6	-9	6	.	.	1429564	1828717	399.154	20456	0.02	0.999	0
IMC	EC3A	-9	3	.	.	5525680	6383631	857.952	43966	0.02	1	0
IBE	IBE10	-9	2	.	.	60737134	61250841	513.708	26324	0.02	0.999	0
IBE	IBE3	-9	2	.	.	60737134	61250841	513.708	26324	0.02	0.999	0
IBE	IBE7	-9	11	.	.	91633067	91883258	250.192	12819	0.02	0.999	0
IBE	IBE10	-9	10	.	.	6368175	6659262	291.088	14914	0.02	0.997	0.002
IBE	IBE5	-9	19	.	.	2953789	3270684	316.896	16236	0.02	0.998	0.002
IBE	IBE6	-9	19	.	.	2953789	3270684	316.896	16236	0.02	1	0
IBE	IBE7	-9	19	.	.	2953789	3270684	316.896	16236	0.02	1	0
IBE	IBE1	-9	26	.	.	46016787	46616147	599.361	30704	0.02	0.999	0
IBE	IBE5	-9	6	.	.	1429561	1829016	399.456	20462	0.02	0.999	0
BOE	NBO2	-9	23	.	.	16203903	16551651	347.749	17812	0.02	0.999	0.001
HSC	E10A	-9	15	.	.	69807271	70187470	380.2	19469	0.02	0.995	0
IMC	EX2A	-9	4	.	.	2116185	2326471	210.287	10768	0.02	0.994	0.001
HSC	E2A	-9	12	.	.	81516390	81746353	229.964	11775	0.02	0.997	0
SAA	KSA6	-9	12	.	.	81692306	82126316	434.011	22221	0.02	0.991	0
IMC	EX17A	-9	3	.	.	5645657	5921034	275.378	14099	0.02	0.998	0
IBE	IBE7	-9	8	.	.	108712287	109006651	294.365	15071	0.02	0.998	0
BOE	KBO3	-9	20	.	.	68305824	68732493	426.67	21844	0.02	0.992	0
BOE	NBO4	-9	6	.	.	1580824	1798557	217.734	11145	0.02	0.999	0.001
IBE	IBE5	-9	27	.	.	2982009	3233748	251.74	12883	0.02	0.998	0.001
HSC	E2A	-9	1	.	.	102988701	103290723	302.023	15456	0.02	0.997	0
IBE	IBE2	-9	6	.	.	1921293	2335379	414.087	21188	0.02	0.999	0
IBE	IBE2	-9	16	.	.	77062154	77293153	231	11819	0.02	0.999	0
IMC	EX3A	-9	4	.	.	117645382	118089025	443.644	22696	0.02	0.997	0
IBE	IBE9	-9	26	.	.	45679254	45954851	275.598	14097	0.02	0.998	0
HSC	E14A	-9	14	.	.	83046372	83293181	246.81	12624	0.02	0.997	0
IMC	EX14A	-9	26	.	.	2475634	2753636	278.003	14217	0.02	0.998	0
IBE	IBE2	-9	14	.	.	83896931	84213237	316.307	16175	0.02	0.998	0
IBE	IBE9	-9	8	.	.	110362873	110969627	606.755	31027	0.02	0.999	0
IBE	IBE9	-9	14	.	.	4113044	4315382	202.339	10346	0.02	0.998	0.002
IBE	IBE4	-9	1	.	.	155842222	156064317	222.096	11356	0.02	0.996	0.002
IBE	IBE5	-9	12	.	.	79159142	81028598	1869.46	95583	0.02	0.999	0
IBE	IBE1	-9	4	.	.	3015342	3292778	277.437	14185	0.02	0.998	0.001
IBE	IBE3	-9	4	.	.	3015342	3292778	277.437	14185	0.02	0.998	0.001
IBE	IBE1	-9	3	.	.	5516270	5927378	411.109	21019	0.02	0.999	0
IBE	IBE2	-9	19	.	.	2141029	2534742	393.714	20129	0.02	0.999	0
IBE	IBE5	-9	14	.	.	83896989	84213237	316.249	16168	0.02	0.998	0
IBE	IBE7	-9	4	.	.	113314093	113608690	294.598	15061	0.02	0.997	0.002
IBE	IBE6	-9	14	.	.	83896989	84213310	316.322	16171	0.02	0.998	0
IBE	IBE1	-9	14	.	.	83896989	84213236	316.248	16167	0.02	0.998	0
IBE	IBE10	-9	14	.	.	83896989	84213236	316.248	16167	0.02	0.999	0
IBE	IBE3	-9	14	.	.	83896989	84213236	316.248	16167	0.02	0.997	0
HSC	E9A	-9	14	.	.	86799250	87138991	339.742	17368	0.02	0.998	0
IBE	IBE4	-9	10	.	.	6378655	6659262	280.608	14344	0.02	0.996	0.002
SAA	KSA10	-9	14	.	.	1947991	2221821	273.831	13997	0.02	0.994	0
SAA	KSA7	-9	19	.	.	1886425	2261851	375.427	19190	0.02	0.992	0
IBE	IBE6	-9	6	.	.	1032005	1409605	377.601	19300	0.02	0.999	0
IBE	IBE2	-9	1	.	.	155842339	156064324	221.986	11346	0.02	0.999	0
IBE	IBE6	-9	29	.	.	3096801	3328519	231.719	11843	0.02	0.999	0
JNG	JNG11	-9	20	.	.	54344333	54631138	286.806	14657	0.02	0.99	0.001
IMC	EX18A	-9	12	.	.	78548332	78768067	219.736	11229	0.02	0.997	0.001
ALG	ALG4	-9	20	.	.	64277459	64640901	363.443	18572	0.02	0.996	0
IBE	IBE7	-9	13	.	.	5490723	5793426	302.704	15468	0.02	0.998	0.001
IBE	IBE4	-9	23	.	.	16224124	16463362	239.239	12224	0.02	0.997	0.001
IBE	IBE1	-9	4	.	.	119246663	119912675	666.013	34028	0.02	0.998	0.001
SAA	KSA3	-9	19	.	.	2771137	3112020	340.884	17416	0.02	0.992	0
IBE	IBE2	-9	12	.	.	1856991	2112165	255.175	13037	0.02	0.997	0.002
IBE	IBE3	-9	12	.	.	80603879	80920454	316.576	16174	0.02	0.998	0
ALG	ALG1	-9	19	.	.	1879920	2479522	599.603	30633	0.02	0.999	0
IBE	IBE4	-9	3	.	.	6445598	7146731	701.134	35816	0.02	0.999	0
IBE	IBE5	-9	3	.	.	6445598	7146731	701.134	35816	0.02	0.999	0
IBE	IBE10	-9	6	.	.	1086033	1828744	742.712	37939	0.02	0.998	0
IBE	IBE4	-9	13	.	.	10139454	10395752	256.299	13091	0.02	1	0
IBE	IBE3	-9	14	.	.	84606924	84899038	292.115	14919	0.02	0.997	0
ALG	ALG10	-9	15	.	.	13312799	13534616	221.818	11328	0.02	0.997	0.002
BOE	NBO4	-9	28	.	.	2386405	2610736	224.332	11455	0.02	0.998	0.002
SAA	KSA3	-9	13	.	.	80849292	81173362	324.071	16547	0.02	0.991	0
SAA	KSA9	-9	6	.	.	105907494	106111983	204.49	10441	0.02	0.992	0
IBE	IBE2	-9	19	.	.	1907373	2141008	233.636	11928	0.02	0.998	0
IBE	IBE6	-9	4	.	.	112104337	112367851	263.515	13453	0.02	0.997	0
SAA	KSA9	-9	9	.	.	87417575	87661651	244.077	12460	0.02	0.993	0
IBE	IBE4	-9	8	.	.	110707405	110969627	262.223	13386	0.02	0.999	0
IBE	IBE9	-9	23	.	.	16358023	16569257	211.235	10783	0.02	0.997	0.002
IBE	IBE6	-9	27	.	.	6544133	6811754	267.622	13661	0.02	0.999	0
IBE	IBE2	-9	20	.	.	64154157	64681895	527.739	26938	0.02	0.999	0
HSC	E6A	-9	12	.	.	1077661	1413890	336.23	17161	0.02	0.997	0
IMC	EX16A	-9	14	.	.	86657746	86894180	236.435	12067	0.02	0.998	0.001
IBE	IBE7	-9	10	.	.	3631103	4250635	619.533	31616	0.02	0.999	0
IBE	IBE1	-9	4	.	.	113774618	113999890	225.273	11496	0.02	0.997	0.002
IMC	C14A	-9	12	.	.	43460909	43680902	219.994	11226	0.02	0.998	0.001
IBE	IBE4	-9	19	.	.	1283453	1512396	228.944	11682	0.02	0.993	0.006
IBE	IBE10	-9	20	.	.	64154157	64682229	528.073	26945	0.02	1	0
HSC	E3A	-9	15	.	.	69783217	70216444	433.228	22105	0.02	0.997	0.001
ALG	ALG4	-9	20	.	.	67637525	67845920	208.396	10633	0.02	0.998	0
IBE	IBE3	-9	13	.	.	81725364	82078559	353.196	18021	0.02	0.999	0
IBE	IBE10	-9	7	.	.	1500679	2139285	638.607	32579	0.02	0.999	0
ALG	ALG4	-9	20	.	.	64910094	65196879	286.786	14630	0.02	0.996	0.001
ALG	ALG2	-9	14	.	.	86421165	86644873	223.709	11410	0.02	0.998	0.001
HSC	E3A	-9	20	.	.	47580865	47801223	220.359	11239	0.02	0.997	0.002
IBE	IBE9	-9	6	.	.	107310285	107551413	241.129	12298	0.02	0.999	0
IBE	IBE1	-9	4	.	.	9435234	9667666	232.433	11854	0.02	0.998	0.001
IBE	IBE2	-9	4	.	.	9435234	9667666	232.433	11854	0.02	0.999	0.001
IBE	IBE3	-9	4	.	.	9435234	9667666	232.433	11854	0.02	0.999	0.001
JNG	JNG11	-9	12	.	.	1018469	1687224	668.756	34103	0.02	0.996	0
IBE	IBE10	-9	19	.	.	60746406	60970629	224.224	11434	0.02	0.998	0.001
IBE	IBE9	-9	29	.	.	1785650	1992018	206.369	10522	0.02	0.999	0
IBE	IBE5	-9	10	.	.	6368175	6640424	272.25	13881	0.02	0.997	0.003
IBE	IBE7	-9	10	.	.	669462	889664	220.203	11227	0.02	0.998	0
IBE	IBE10	-9	29	.	.	1785650	1992014	206.365	10521	0.02	0.999	0
IBE	IBE2	-9	10	.	.	963500	3075263	2111.76	107651	0.02	0.999	0
IBE	IBE9	-9	3	.	.	5586988	5888227	301.24	15356	0.02	0.999	0
IBE	IBE1	-9	4	.	.	116159849	116701005	541.157	27586	0.02	0.999	0
IMC	EX16A	-9	12	.	.	623849	1835599	1211.75	61766	0.02	0.999	0
IBE	IBE2	-9	13	.	.	81725361	82079085	353.725	18030	0.02	0.998	0
ALG	ALG4	-9	12	.	.	78518681	78727921	209.241	10665	0.02	0.996	0.001
IBE	IBE1	-9	13	.	.	82518418	82729695	211.278	10768	0.02	0.997	0
IBE	IBE6	-9	13	.	.	80782990	81066472	283.483	14447	0.02	0.998	0.001
IMC	C36A	-9	15	.	.	69694147	69934109	239.963	12227	0.02	0.999	0
IBE	IBE5	-9	12	.	.	886243	1584893	698.651	35598	0.02	0.999	0.001
IMC	EX3A	-9	14	.	.	83039626	83328038	288.413	14695	0.02	0.997	0.001
IBE	IBE6	-9	23	.	.	16069365	16394953	325.589	16586	0.02	0.999	0
BOE	NBO1	-9	27	.	.	6171407	6544027	372.621	18981	0.02	0.999	0.001
IMC	EX16A	-9	10	.	.	8661745	8894845	233.101	11872	0.02	0.999	0
BOE	NBO4	-9	19	.	.	56650403	56862494	212.092	10801	0.02	0.999	0.001
IMC	EC10A	-9	15	.	.	79507323	79918952	411.63	20962	0.02	0.996	0
IBE	IBE10	-9	20	.	.	68096445	68455827	359.383	18301	0.02	0.998	0.001
IBE	IBE9	-9	25	.	.	23949223	24413236	464.014	23629	0.02	0.999	0
IBE	IBE5	-9	6	.	.	75678520	75887574	209.055	10645	0.02	0.997	0.003
IBE	IBE2	-9	12	.	.	78613923	78984339	370.417	18859	0.02	0.999	0
BOE	NBO4	-9	14	.	.	87302408	87688286	385.879	19646	0.02	0.998	0.002
HSC	E7A	-9	14	.	.	86849534	87128883	279.35	14222	0.02	0.999	0.001
IBE	IBE5	-9	6	.	.	107310282	107545455	235.174	11971	0.02	0.996	0.003
IBE	IBE4	-9	9	.	.	88790428	89125779	335.352	17070	0.02	0.998	0
IBE	IBE6	-9	10	.	.	6368175	6599467	231.293	11773	0.02	0.997	0.002
HSC	E3A	-9	15	.	.	70290086	70514781	224.696	11437	0.02	0.996	0.001
IMC	EX7A	-9	19	.	.	15748018	15948812	200.795	10219	0.02	0.996	0
BOE	NBO2	-9	6	.	.	1562468	2127774	565.307	28769	0.02	1	0
BOE	KBO3	-9	20	.	.	46992550	47211472	218.923	11141	0.02	0.992	0
IMC	EC6A	-9	28	.	.	2395707	2631784	236.078	12014	0.02	1	0
IBE	IBE10	-9	3	.	.	6060866	6445515	384.65	19572	0.02	0.999	0
IBE	IBE7	-9	9	.	.	88790549	89125779	335.231	17057	0.02	0.998	0
HSC	E15A	-9	17	.	.	60467122	60668401	201.28	10240	0.02	0.994	0
IBE	IBE4	-9	4	.	.	117461899	118237126	775.228	39432	0.02	0.998	0
IBE	IBE7	-9	10	.	.	6368175	6638937	270.763	13772	0.02	0.997	0.002
BOE	NBO4	-9	13	.	.	81679169	81988351	309.183	15726	0.02	0.999	0
IBE	IBE4	-9	7	.	.	11229879	11603117	373.239	18983	0.02	0.998	0
IBE	IBE5	-9	24	.	.	59108009	59425286	317.278	16136	0.02	0.999	0
IBE	IBE1	-9	14	.	.	464086	1108482	644.397	32772	0.02	0.999	0
IBE	IBE5	-9	9	.	.	88864268	89311620	447.353	22750	0.02	0.999	0
IBE	IBE9	-9	20	.	.	64253186	64681956	428.771	21805	0.02	0.999	0
IBE	IBE7	-9	19	.	.	59640484	59888278	247.795	12601	0.02	0.996	0.001
IBE	IBE5	-9	9	.	.	89312615	89528048	215.434	10954	0.02	0.999	0
BOE	NBO4	-9	29	.	.	38836363	39064406	228.044	11595	0.02	0.999	0.001
IBE	IBE7	-9	6	.	.	107310285	107542382	232.098	11800	0.02	0.997	0.002
IBE	IBE7	-9	10	.	.	7770765	8140664	369.9	18805	0.02	0.998	0.001
IMC	EX3A	-9	4	.	.	116217781	116453047	235.267	11960	0.02	0.996	0
ALG	ALG6	-9	4	.	.	116440734	116659993	219.26	11146	0.02	0.999	0.001
IBE	IBE7	-9	27	.	.	1389121	2049733	660.613	33578	0.02	0.998	0
IBE	IBE10	-9	6	.	.	107310417	107548137	237.721	12083	0.02	0.998	0.002
IBE	IBE4	-9	6	.	.	107310417	107548137	237.721	12083	0.02	0.998	0.002
IBE	IBE4	-9	3	.	.	5981787	6445515	463.729	23569	0.02	0.999	0
IBE	IBE1	-9	3	.	.	5981787	6445545	463.759	23570	0.02	0.999	0
IBE	IBE6	-9	3	.	.	5981787	6445545	463.759	23570	0.02	0.999	0
BOE	NBO2	-9	19	.	.	15693902	16106981	413.08	20994	0.02	1	0
IMC	EC12A	-9	14	.	.	86754473	86968596	214.124	10881	0.02	0.995	0.001
IBE	IBE5	-9	4	.	.	3116246	3323860	207.615	10550	0.02	0.997	0.001
IBE	IBE6	-9	4	.	.	3116246	3323860	207.615	10550	0.02	0.999	0.001
IBE	IBE3	-9	6	.	.	107310285	107548283	237.999	12093	0.02	0.997	0.002
IBE	IBE7	-9	7	.	.	99428216	99702889	274.674	13954	0.02	0.999	0
IBE	IBE7	-9	12	.	.	80603867	81028598	424.732	21576	0.02	0.997	0.001
IBE	IBE6	-9	12	.	.	80603889	81028598	424.71	21572	0.02	0.998	0.001
IBE	IBE7	-9	3	.	.	6090987	6432186	341.2	17330	0.02	0.999	0
HSC	E9A	-9	19	.	.	60220185	60627913	407.729	20708	0.02	0.995	0
IBE	IBE9	-9	11	.	.	90913003	91236036	323.034	16406	0.02	0.999	0
IBE	IBE2	-9	6	.	.	75519156	76124920	605.765	30763	0.02	0.999	0
ALG	ALG4	-9	20	.	.	60453573	60690762	237.19	12044	0.02	0.996	0
IBE	IBE3	-9	3	.	.	5650327	5888323	237.997	12083	0.02	0.998	0.001
SAA	KSA3	-9	20	.	.	64318782	64612489	293.708	14911	0.02	0.993	0
IBE	IBE3	-9	8	.	.	4646197	4918675	272.479	13831	0.02	0.998	0.001
IBE	IBE7	-9	25	.	.	24081178	24509904	428.727	21762	0.02	0.998	0.001
IBE	IBE4	-9	8	.	.	92061831	92271915	210.085	10663	0.02	0.998	0
SAA	KSA5	-9	2	.	.	60509410	60772215	262.806	13337	0.02	0.991	0.001
IBE	IBE4	-9	14	.	.	3570145	4569990	999.846	50736	0.02	0.999	0
ALG	ALG4	-9	4	.	.	9026038	9514160	488.123	24769	0.02	0.995	0
HSC	E8A	-9	1	.	.	32916714	33201771	285.058	14464	0.02	0.993	0
SAA	KSA7	-9	12	.	.	79790497	80071556	281.06	14260	0.02	0.993	0
IBE	IBE2	-9	12	.	.	43510541	43785471	274.931	13949	0.02	0.998	0
IBE	IBE4	-9	20	.	.	65863105	66169946	306.842	15568	0.02	0.997	0
IBE	IBE3	-9	11	.	.	90912481	91236036	323.556	16415	0.02	0.999	0
SAA	ASA1	-9	20	.	.	63992399	64452595	460.197	23347	0.02	0.999	0
IMC	EC1A	-9	15	.	.	71274577	71503319	228.743	11604	0.02	0.996	0.001
IBE	IBE2	-9	12	.	.	80603872	81029950	426.079	21612	0.02	0.999	0
IBE	IBE10	-9	11	.	.	90912340	91236036	323.697	16418	0.02	0.999	0
IBE	IBE9	-9	9	.	.	87191973	87911206	719.234	36476	0.02	0.998	0
IBE	IBE3	-9	14	.	.	86236303	87398833	1162.53	58947	0.02	0.998	0
IBE	IBE5	-9	20	.	.	69889353	70124087	234.735	11902	0.02	0.999	0
IBE	IBE2	-9	6	.	.	1429564	1921223	491.66	24929	0.02	0.999	0
HSC	E11A	-9	12	.	.	24057444	24272723	215.28	10915	0.02	0.998	0
SAA	KSA3	-9	8	.	.	110349727	110635481	285.755	14487	0.02	0.992	0
IMC	EC1A	-9	11	.	.	51286497	51504423	217.927	11048	0.02	0.996	0
IBE	IBE4	-9	8	.	.	107188278	107453664	265.387	13454	0.02	0.997	0.002
HSC	E3A	-9	1	.	.	10700318	11109670	409.353	20752	0.02	0.998	0.001
IBE	IBE6	-9	14	.	.	86736108	87085999	349.892	17736	0.02	0.996	0.003
IBE	IBE9	-9	4	.	.	116946475	118330711	1384.24	70165	0.02	0.998	0
IBE	IBE6	-9	6	.	.	1829016	2335379	506.364	25666	0.02	0.999	0
IMC	EX10A	-9	15	.	.	13907449	14266062	358.614	18177	0.02	0.998	0.001
IBE	IBE7	-9	12	.	.	78519259	78984398	465.14	23576	0.02	0.999	0.001
IBE	IBE9	-9	12	.	.	78519259	78984423	465.165	23577	0.02	0.998	0.001
JNG	JNG11	-9	2	.	.	12653305	12915620	262.316	13292	0.02	0.994	0.001
IBE	IBE4	-9	28	.	.	2341092	2663768	322.677	16349	0.02	0.999	0.001
ALG	ALG6	-9	19	.	.	1897939	2271063	373.125	18905	0.02	0.999	0.001
IBE	IBE3	-9	12	.	.	79723124	80125358	402.235	20378	0.02	0.997	0.001
JNG	JNG11	-9	15	.	.	13436685	13741566	304.882	15444	0.02	0.987	0
IMC	EC15A	-9	6	.	.	85205609	85439959	234.351	11871	0.02	0.997	0.001
SAA	KSA3	-9	18	.	.	6107288	6429751	322.464	16334	0.02	0.994	0
IBE	IBE7	-9	20	.	.	51478507	51978937	500.431	25347	0.02	0.999	0.001
IBE	IBE3	-9	20	.	.	64154157	64523428	369.272	18701	0.02	0.999	0
IBE	IBE6	-9	6	.	.	113814071	114147986	333.916	16909	0.02	0.999	0
IMC	C1A	-9	6	.	.	85205609	85439727	234.119	11855	0.02	0.999	0.001
JNG	JNG11	-9	9	.	.	87601974	87955442	353.469	17896	0.02	0.991	0.001
IBE	IBE7	-9	27	.	.	2049786	2522617	472.832	23938	0.02	0.999	0
BOE	KBO2	-9	28	.	.	2351944	2590715	238.772	12088	0.02	0.995	0
IBE	IBE4	-9	3	.	.	4055143	4628316	573.174	29014	0.02	0.999	0
IBE	IBE9	-9	10	.	.	1065543	1362069	296.527	15010	0.02	0.998	0
IBE	IBE1	-9	3	.	.	4055144	4628316	573.173	29013	0.02	0.999	0
IBE	IBE2	-9	29	.	.	3113126	3369524	256.399	12978	0.02	0.999	0
IBE	IBE9	-9	3	.	.	6205386	6445545	240.16	12156	0.02	0.997	0.001
IBE	IBE5	-9	15	.	.	14518114	14758985	240.872	12192	0.02	1	0
HSC	E3A	-9	20	.	.	64977856	65198976	221.121	11192	0.02	0.996	0.001
IMC	EC5A	-9	13	.	.	82592572	82901799	309.228	15651	0.02	0.999	0.001
SAA	KSA10	-9	13	.	.	10174295	10396800	222.506	11261	0.02	0.994	0
IBE	IBE3	-9	26	.	.	49979995	50304647	324.653	16430	0.02	0.998	0
SAA	ASA4	-9	27	.	.	2239277	2471019	231.743	11727	0.02	1	0
IBE	IBE6	-9	14	.	.	86525868	86735993	210.126	10633	0.02	0.996	0.002
IBE	IBE6	-9	12	.	.	486095	1189958	703.864	35617	0.02	0.998	0.001
IBE	IBE7	-9	10	.	.	1065358	1362069	296.712	15014	0.02	0.998	0
IBE	IBE5	-9	6	.	.	1063749	1429514	365.766	18506	0.02	0.999	0
BOE	NBO2	-9	14	.	.	1854671	2361852	507.182	25660	0.02	1	0
SAA	ASA1	-9	26	.	.	24790424	25000142	209.719	10610	0.02	0.997	0
SAA	KSA6	-9	6	.	.	106036926	106443026	406.101	20543	0.02	0.993	0
IBE	IBE4	-9	12	.	.	78519259	78794883	275.625	13942	0.02	0.998	0.001
IBE	IBE1	-9	23	.	.	1209188	1455401	246.214	12452	0.02	0.997	0.001
IBE	IBE3	-9	13	.	.	82415192	83033742	618.551	31282	0.02	0.998	0
SAA	KSA7	-9	19	.	.	3026051	3336455	310.405	15698	0.02	0.994	0
IBE	IBE3	-9	1	.	.	103013766	103307570	293.805	14856	0.02	0.998	0
BOE	NBO1	-9	24	.	.	1933860	2273531	339.672	17175	0.02	0.999	0
IMC	X4A	-9	25	.	.	40250415	40451291	200.877	10157	0.02	0.997	0
IBE	IBE2	-9	26	.	.	45737783	45944564	206.782	10455	0.02	0.999	0
HSC	E2A	-9	29	.	.	36961665	37185931	224.267	11339	0.02	0.998	0
ALG	ALG4	-9	6	.	.	85205945	85437100	231.156	11687	0.02	0.995	0.001
IMC	EC10A	-9	14	.	.	2043189	2277628	234.44	11853	0.02	0.996	0
IMC	EX7A	-9	3	.	.	6191790	6396579	204.79	10353	0.02	0.998	0
IBE	IBE4	-9	12	.	.	80603865	81081523	477.659	24147	0.02	0.998	0
IBE	IBE5	-9	14	.	.	4008818	4348524	339.707	17172	0.02	0.999	0
IBE	IBE7	-9	18	.	.	6128106	6410561	282.456	14277	0.02	1	0
IBE	IBE7	-9	3	.	.	6941312	7146731	205.42	10382	0.02	0.999	0
SAA	ASA1	-9	29	.	.	20967109	21301277	334.169	16888	0.02	0.997	0
IMC	EX16A	-9	21	.	.	12057847	12357304	299.458	15132	0.02	0.999	0
IMC	EX7A	-9	3	.	.	5685355	5897832	212.478	10736	0.02	0.995	0
IBE	IBE10	-9	20	.	.	1932608	2179130	246.523	12456	0.02	0.999	0
SAA	KSA1	-9	6	.	.	105931641	106229152	297.512	15032	0.02	0.998	0
IBE	IBE6	-9	9	.	.	88790452	89107311	316.86	16009	0.02	0.999	0
JNG	JNG4	-9	14	.	.	86723998	87076096	352.099	17789	0.02	0.997	0
IBE	IBE4	-9	19	.	.	56447586	56753648	306.063	15462	0.02	0.999	0
IMC	EC8A	-9	12	.	.	80773422	81049084	275.663	13925	0.02	0.999	0
HSC	E5A	-9	14	.	.	86849534	87195028	345.495	17452	0.02	0.999	0.001
IMC	X4A	-9	14	.	.	86885308	87156159	270.852	13681	0.02	0.997	0.001
IBE	IBE9	-9	4	.	.	118330854	118642810	311.957	15757	0.02	0.999	0
IBE	IBE4	-9	4	.	.	118330854	118642835	311.982	15758	0.02	0.998	0
HSC	E7A	-9	20	.	.	65961339	66334369	373.031	18837	0.02	0.997	0.001
JNG	JNG11	-9	21	.	.	12162326	12410064	247.739	12510	0.02	0.992	0.001
IMC	C36A	-9	14	.	.	1539	666212	664.674	33563	0.02	0.999	0
IBE	IBE5	-9	14	.	.	77718000	77956109	238.11	12023	0.02	0.999	0
IBE	IBE2	-9	14	.	.	345014	1219592	874.579	44157	0.02	0.999	0
JNG	JNG4	-9	9	.	.	84466166	84763044	296.879	14989	0.02	0.997	0.001
IBE	IBE10	-9	3	.	.	6445598	7267354	821.757	41489	0.02	0.999	0
SAA	KSA10	-9	20	.	.	1932608	2173391	240.784	12156	0.02	0.994	0
IBE	IBE2	-9	3	.	.	5981787	6352057	370.271	18693	0.02	0.999	0
IBE	IBE9	-9	13	.	.	5408551	5651139	242.589	12247	0.02	0.999	0.001
SAA	ASA4	-9	4	.	.	8955797	9290834	335.038	16914	0.02	0.997	0
IBE	IBE3	-9	9	.	.	85080564	85298380	217.817	10996	0.02	0.998	0
SAA	ASA1	-9	6	.	.	1575563	1823241	247.679	12503	0.02	0.994	0
IBE	IBE4	-9	14	.	.	1887341	2300477	413.137	20854	0.02	0.999	0
IMC	EX8A	-9	29	.	.	48730590	49124864	394.275	19901	0.02	0.998	0
SAA	KSA1	-9	10	.	.	5065481	6348990	1283.51	64777	0.02	0.996	0
IBE	IBE7	-9	9	.	.	86796393	87121322	324.93	16395	0.02	0.999	0
JNG	JNG11	-9	16	.	.	77166623	77395566	228.944	11551	0.02	0.994	0.001
HSC	E9A	-9	27	.	.	2256657	2484025	227.369	11471	0.02	0.997	0
IMC	EC6A	-9	14	.	.	3473585	3684583	210.999	10644	0.02	0.998	0.001
IBE	IBE7	-9	6	.	.	75193831	75462139	268.309	13535	0.02	0.999	0
HSC	E6A	-9	24	.	.	15898130	16150985	252.856	12755	0.02	0.999	0
HSC	E3A	-9	1	.	.	26674994	26886775	211.782	10683	0.02	0.998	0.001
SAA	ASA3	-9	3	.	.	6760973	7131110	370.138	18670	0.02	0.999	0
IBE	IBE1	-9	10	.	.	7508214	7834183	325.97	16441	0.02	1	0
BOE	NBO4	-9	26	.	.	49837449	50193895	356.447	17978	0.02	0.998	0.001
IMC	EX8A	-9	14	.	.	87117037	87337957	220.921	11142	0.02	0.995	0.002
IBE	IBE1	-9	13	.	.	81788603	82078705	290.103	14629	0.02	0.998	0
IBE	IBE3	-9	29	.	.	20794441	21084536	290.096	14627	0.02	0.999	0
IMC	EX7A	-9	3	.	.	4628298	4830768	202.471	10208	0.02	0.997	0
IBE	IBE3	-9	8	.	.	111956235	112189988	233.754	11785	0.02	0.999	0
IBE	IBE7	-9	29	.	.	20794444	21084536	290.093	14625	0.02	0.997	0.001
SAA	KSA6	-9	1	.	.	30685581	30935865	250.285	12618	0.02	0.993	0
IBE	IBE2	-9	14	.	.	87401915	87832002	430.088	21679	0.02	0.999	0
SAA	KSA9	-9	24	.	.	12939950	13590696	650.747	32800	0.02	0.994	0
IBE	IBE7	-9	20	.	.	68185807	68474399	288.593	14545	0.02	0.998	0
HSC	E5A	-9	19	.	.	3000937	3231358	230.422	11613	0.02	0.998	0.001
IBE	IBE1	-9	29	.	.	20816225	21084536	268.312	13521	0.02	0.999	0
IBE	IBE1	-9	6	.	.	112490273	112797960	307.688	15502	0.02	0.999	0
IBE	IBE5	-9	29	.	.	20944728	21172937	228.21	11497	0.02	0.998	0.002
IBE	IBE5	-9	21	.	.	17564455	17787770	223.316	11250	0.02	0.999	0
SAA	ASA4	-9	27	.	.	381039	635979	254.941	12843	0.02	0.998	0
IBE	IBE2	-9	9	.	.	87223420	87595446	372.027	18741	0.02	0.997	0.001
IBE	IBE1	-9	28	.	.	40260016	40601630	341.615	17208	0.02	0.999	0
IBE	IBE2	-9	28	.	.	40260016	40684172	424.157	21365	0.02	0.999	0
IBE	IBE3	-9	28	.	.	40260030	40684273	424.244	21369	0.02	0.999	0
IMC	EC3A	-9	13	.	.	81729210	81994267	265.058	13350	0.02	0.999	0.001
SAA	ASA1	-9	1	.	.	7005862	7208881	203.02	10225	0.02	0.993	0
IBE	IBE3	-9	10	.	.	7092223	7656691	564.469	28428	0.02	0.999	0
IMC	EC1A	-9	9	.	.	87141856	87750255	608.4	30640	0.02	0.998	0
IBE	IBE2	-9	10	.	.	6842733	7853231	1010.5	50889	0.02	0.999	0
IBE	IBE7	-9	11	.	.	51300051	51568470	268.42	13517	0.02	0.999	0
IMC	EC2A	-9	6	.	.	113804853	114256348	451.496	22736	0.02	0.998	0
IBE	IBE1	-9	11	.	.	51300051	51568467	268.417	13516	0.02	0.999	0
IBE	IBE3	-9	19	.	.	2953789	3396004	442.216	22267	0.02	0.997	0.002
IBE	IBE2	-9	11	.	.	51300051	51568460	268.41	13515	0.02	0.999	0
IBE	IBE5	-9	11	.	.	51300051	51568460	268.41	13515	0.02	0.999	0
HSC	E15A	-9	15	.	.	79284529	79532337	247.809	12476	0.02	0.995	0
HSC	E6A	-9	12	.	.	1965763	2263942	298.18	15011	0.02	0.999	0
IMC	EC4A	-9	24	.	.	13267888	13490823	222.936	11223	0.02	0.997	0.002
SAA	KSA6	-9	26	.	.	49858505	50112933	254.429	12808	0.02	0.994	0
HSC	E11A	-9	24	.	.	1884372	2131833	247.462	12457	0.02	0.994	0.001
IBE	IBE2	-9	10	.	.	210932	665451	454.52	22880	0.02	0.999	0
IMC	EX8A	-9	11	.	.	51940603	52204533	263.931	13285	0.02	0.997	0.001
IBE	IBE4	-9	20	.	.	1932608	2375464	442.857	22290	0.02	0.999	0
IBE	IBE3	-9	29	.	.	38567175	38922549	355.375	17886	0.02	1	0
IBE	IBE3	-9	5	.	.	11120031	11355761	235.731	11864	0.02	0.999	0.001
IBE	IBE6	-9	12	.	.	78243541	78984398	740.858	37286	0.02	0.999	0
HSC	E4A	-9	21	.	.	12028190	12249398	221.209	11133	0.02	0.999	0.001
IBE	IBE10	-9	28	.	.	40260016	40604393	344.378	17331	0.02	0.999	0
JNG	JNG11	-9	15	.	.	11826327	12042508	216.182	10877	0.02	0.994	0
ALG	ALG5	-9	6	.	.	106231136	106436492	205.357	10332	0.02	0.994	0.001
IBE	IBE3	-9	2	.	.	133554509	134001737	447.229	22501	0.02	0.999	0
SAA	KSA7	-9	12	.	.	78568618	78830551	261.934	13178	0.02	0.994	0
IBE	IBE5	-9	27	.	.	2017427	2266702	249.276	12541	0.02	0.997	0.002
IMC	EX16A	-9	11	.	.	5370159	5596209	226.051	11372	0.02	1	0
SAA	KSA1	-9	14	.	.	86720808	87005647	284.84	14329	0.02	0.996	0.001
SAA	KSA10	-9	3	.	.	4163741	4760771	597.031	30028	0.02	0.994	0
SAA	KSA7	-9	12	.	.	78830602	79115262	284.661	14317	0.02	0.995	0
IMC	EX1A	-9	19	.	.	59674365	59918647	244.283	12286	0.02	0.998	0
IBE	IBE3	-9	3	.	.	106529056	106789861	260.806	13116	0.02	0.998	0
IBE	IBE6	-9	9	.	.	86987696	87837970	850.275	42755	0.02	0.998	0
IBE	IBE3	-9	3	.	.	6129592	6445545	315.954	15887	0.02	0.999	0.001
IBE	IBE1	-9	28	.	.	39708378	39992116	283.739	14267	0.02	0.999	0
IBE	IBE5	-9	17	.	.	70542192	70777781	235.59	11845	0.02	0.996	0.004
IBE	IBE6	-9	20	.	.	1932608	2169393	236.786	11904	0.02	0.997	0.002
IBE	IBE9	-9	20	.	.	1932608	2169393	236.786	11904	0.02	0.998	0.002
IBE	IBE5	-9	10	.	.	4234507	4512871	278.365	13994	0.02	0.999	0
SAA	KSA6	-9	6	.	.	105338636	105580891	242.256	12178	0.02	0.994	0
IBE	IBE2	-9	28	.	.	39708431	39992116	283.686	14259	0.02	0.999	0
IBE	IBE10	-9	16	.	.	76830305	77060969	230.665	11593	0.02	0.999	0
ALG	ALG1	-9	9	.	.	3672306	3901363	229.058	11512	0.02	0.999	0
IBE	IBE1	-9	8	.	.	107239788	107641346	401.559	20181	0.02	0.999	0
IBE	IBE6	-9	16	.	.	76830111	77060969	230.859	11602	0.02	0.999	0
IBE	IBE1	-9	13	.	.	10215669	10670405	454.737	22853	0.02	0.999	0
IBE	IBE1	-9	27	.	.	2216552	2502157	285.606	14353	0.02	0.999	0
IBE	IBE2	-9	20	.	.	54511374	55106788	595.415	29922	0.02	0.999	0
SAA	KSA10	-9	28	.	.	39935425	40401630	466.206	23427	0.02	0.992	0
IBE	IBE6	-9	6	.	.	112745362	113044613	299.252	15037	0.02	0.998	0.002
HSC	E7A	-9	28	.	.	40258058	40579301	321.244	16142	0.02	0.996	0.001
BOE	NBO1	-9	14	.	.	1539	731384	729.846	36672	0.02	1	0
IBE	IBE10	-9	28	.	.	2341092	2606248	265.157	13322	0.02	0.997	0.002
IBE	IBE9	-9	3	.	.	3763362	4015940	252.579	12690	0.02	0.998	0
IBE	IBE9	-9	12	.	.	80621574	80978133	356.56	17914	0.02	0.998	0
IBE	IBE3	-9	5	.	.	52060339	52291990	231.652	11638	0.02	0.999	0
IMC	X4A	-9	24	.	.	9069147	9387962	318.816	16015	0.02	0.999	0
IMC	EX16A	-9	12	.	.	1882714	2608250	725.537	36443	0.02	0.999	0
SAA	ASA1	-9	20	.	.	60552123	60774316	222.194	11160	0.02	0.996	0
IBE	IBE1	-9	14	.	.	86525868	87127228	601.361	30202	0.02	0.995	0.003
IBE	IBE2	-9	20	.	.	64881898	65098453	216.556	10875	0.02	0.999	0
SAA	KSA7	-9	12	.	.	78297933	78567599	269.667	13542	0.02	0.995	0
ALG	ALG9	-9	1	.	.	38915779	39164698	248.92	12500	0.02	0.998	0.002
SAA	KSA1	-9	10	.	.	6860369	7501346	640.978	32185	0.02	0.996	0
IBE	IBE7	-9	20	.	.	66094715	66307573	212.859	10688	0.02	0.999	0
IBE	IBE4	-9	29	.	.	48686485	48986310	299.826	15053	0.02	0.998	0
IBE	IBE3	-9	9	.	.	86495210	86953017	457.808	22984	0.02	0.999	0.001
IBE	IBE4	-9	14	.	.	87411804	87831009	419.206	21046	0.02	0.998	0.002
IBE	IBE6	-9	4	.	.	117462398	117889671	427.274	21451	0.02	0.999	0
IBE	IBE10	-9	29	.	.	48686451	48986310	299.86	15054	0.02	0.999	0
IBE	IBE6	-9	1	.	.	10680384	11088825	408.442	20505	0.02	0.999	0
IBE	IBE3	-9	20	.	.	1932608	2394949	462.342	23210	0.02	0.999	0
IBE	IBE6	-9	14	.	.	345044	1412442	1067.4	53582	0.02	0.999	0
IBE	IBE10	-9	1	.	.	26850445	27104287	253.843	12742	0.02	0.997	0.002
IBE	IBE9	-9	21	.	.	16158977	16445813	286.837	14398	0.02	0.999	0
IMC	EC11A	-9	13	.	.	10922014	11194079	272.066	13654	0.02	0.999	0
IBE	IBE5	-9	13	.	.	81725361	81959747	234.387	11762	0.02	0.999	0.001
HSC	E11A	-9	11	.	.	50613549	50874666	261.118	13102	0.02	0.998	0
IBE	IBE1	-9	10	.	.	6841370	7108190	266.821	13388	0.02	0.998	0
IBE	IBE3	-9	12	.	.	1955363	2260263	304.901	15298	0.02	0.999	0
HSC	E15A	-9	2	.	.	53341596	53593938	252.343	12660	0.02	0.997	0
SAA	KSA8	-9	28	.	.	2299522	2590715	291.194	14609	0.02	0.99	0
IBE	IBE3	-9	4	.	.	112984881	113701482	716.602	35950	0.02	0.998	0
IBE	IBE2	-9	1	.	.	13034613	13639718	605.106	30352	0.02	0.997	0.002
IMC	EX9A	-9	1	.	.	100157120	100404749	247.63	12421	0.02	0.995	0.001
ALG	ALG7	-9	4	.	.	116462777	116745041	282.265	14158	0.02	0.999	0.001
IBE	IBE9	-9	6	.	.	372239	1655482	1283.24	64358	0.02	0.999	0
IBE	IBE5	-9	20	.	.	1932640	2462835	530.196	26590	0.02	0.997	0.002
SAA	ASA5	-9	26	.	.	1212385	1420139	207.755	10419	0.02	0.999	0.001
IBE	IBE5	-9	28	.	.	2330396	2550419	220.024	11034	0.02	0.998	0.001
IBE	IBE7	-9	28	.	.	2330396	2550419	220.024	11034	0.02	0.998	0.001
IBE	IBE5	-9	11	.	.	51568483	52120900	552.418	27699	0.02	0.999	0
IBE	IBE2	-9	24	.	.	13112974	13739426	626.453	31408	0.02	0.999	0
IMC	EC3A	-9	16	.	.	15156239	15392555	236.317	11848	0.02	0.999	0.001
HSC	E9A	-9	24	.	.	60496147	60721016	224.87	11274	0.02	0.996	0
IBE	IBE10	-9	29	.	.	20794444	21264976	470.533	23590	0.02	0.999	0
IBE	IBE3	-9	4	.	.	8893945	9326867	432.923	21704	0.02	0.999	0
SAA	ASA1	-9	10	.	.	3083714	3961741	878.028	44017	0.02	1	0
IBE	IBE9	-9	6	.	.	75582602	76124894	542.293	27186	0.02	0.999	0
IBE	IBE10	-9	6	.	.	75582602	76124869	542.268	27183	0.02	0.999	0
IBE	IBE6	-9	24	.	.	15937041	16140240	203.2	10186	0.02	0.998	0.001
IBE	IBE10	-9	26	.	.	2131588	2935988	804.401	40322	0.02	0.999	0
HSC	E10A	-9	8	.	.	107748256	107973286	225.031	11280	0.02	0.994	0
IBE	IBE2	-9	15	.	.	69889761	70390391	500.631	25093	0.02	0.998	0
IBE	IBE3	-9	10	.	.	6864746	7092182	227.437	11399	0.02	0.999	0
IBE	IBE5	-9	5	.	.	114279552	114507692	228.141	11434	0.02	0.998	0
IMC	EC2A	-9	14	.	.	1539	609574	608.036	30473	0.02	0.998	0
JNG	JNG11	-9	27	.	.	6040158	6543441	503.284	25221	0.02	0.992	0
BOE	KBO3	-9	20	.	.	64394624	64732023	337.4	16908	0.02	0.992	0
JNG	JNG4	-9	20	.	.	68152368	68389977	237.61	11907	0.02	0.998	0.001
IBE	IBE2	-9	4	.	.	116701741	116946315	244.575	12255	0.02	0.999	0
IBE	IBE9	-9	9	.	.	88790452	89311620	521.169	26113	0.02	0.998	0
SAA	ASA1	-9	29	.	.	38488215	38894847	406.633	20374	0.02	0.997	0
SAA	KSA9	-9	15	.	.	13204537	13510907	306.371	15350	0.02	0.993	0
JNG	JNG11	-9	1	.	.	26616621	26924568	307.948	15428	0.02	0.991	0.001
IMC	EX6A	-9	8	.	.	110677862	110910192	232.331	11639	0.02	0.996	0.002
IBE	IBE1	-9	12	.	.	708255	1740668	1032.41	51719	0.02	1	0
IMC	EX3A	-9	5	.	.	117071210	117473667	402.458	20160	0.02	0.999	0
HSC	E5A	-9	19	.	.	2735044	3000837	265.794	13314	0.02	0.998	0.001
IBE	IBE10	-9	9	.	.	88790549	89311620	521.072	26101	0.02	0.998	0
HSC	E15A	-9	20	.	.	54625849	54841935	216.087	10824	0.02	0.993	0
IBE	IBE9	-9	14	.	.	86739559	87127228	387.67	19418	0.02	0.997	0.002
JNG	JNG10	-9	8	.	.	87533547	87754543	220.997	11069	0.02	0.997	0.002
HSC	E1A	-9	6	.	.	75239354	75530909	291.556	14603	0.02	0.996	0.001
IBE	IBE5	-9	5	.	.	52086167	52307589	221.423	11090	0.02	0.997	0.002
IBE	IBE6	-9	5	.	.	52086167	52307589	221.423	11090	0.02	0.998	0.002
IBE	IBE6	-9	11	.	.	17259003	17543939	284.937	14271	0.02	0.999	0
IBE	IBE9	-9	4	.	.	119246663	119543722	297.06	14878	0.02	0.995	0.003
IBE	IBE7	-9	6	.	.	114904348	115118747	214.4	10738	0.02	0.998	0
IBE	IBE4	-9	29	.	.	3096799	3369533	272.735	13659	0.02	0.999	0
IBE	IBE4	-9	6	.	.	114904348	115118702	214.355	10735	0.02	0.998	0
IMC	EX13A	-9	6	.	.	1560274	2408434	848.161	42474	0.02	0.999	0
HSC	E6A	-9	26	.	.	24737049	25127257	390.209	19540	0.02	1	0
HSC	E11A	-9	10	.	.	7261077	7870771	609.695	30530	0.02	0.997	0
IBE	IBE1	-9	5	.	.	114278702	114507785	229.084	11471	0.02	0.998	0
SAA	KSA1	-9	10	.	.	7736318	8026234	289.917	14517	0.02	0.996	0
IBE	IBE1	-9	11	.	.	17258855	17543939	285.085	14275	0.02	0.997	0
IBE	IBE1	-9	4	.	.	116946471	117899794	953.324	47733	0.02	0.998	0
IBE	IBE10	-9	4	.	.	116946478	117905818	959.341	48033	0.02	0.999	0
SAA	ASA1	-9	10	.	.	5279791	6348845	1069.06	53526	0.02	0.998	0
IBE	IBE1	-9	6	.	.	106340055	106790991	450.937	22577	0.02	0.999	0
IBE	IBE2	-9	2	.	.	127889263	128161455	272.193	13626	0.02	0.998	0
BOE	NBO1	-9	13	.	.	5431918	5921814	489.897	24524	0.02	0.999	0
BOE	NBO4	-9	24	.	.	59104376	59475825	371.45	18593	0.02	0.998	0.002
IBE	IBE5	-9	12	.	.	78202565	78984423	781.859	39135	0.02	0.999	0
HSC	E9A	-9	10	.	.	7723175	8074617	351.443	17590	0.02	0.998	0
IMC	EX7A	-9	12	.	.	560654	1077589	516.936	25873	0.02	0.998	0
IBE	IBE4	-9	15	.	.	4935666	5146967	211.302	10575	0.02	0.997	0.002
IBE	IBE3	-9	2	.	.	127889263	128162359	273.097	13667	0.02	0.998	0
HSC	E5A	-9	29	.	.	20865159	21267668	402.51	20142	0.02	0.999	0
HSC	E14A	-9	10	.	.	98272920	98486772	213.853	10701	0.02	0.994	0
SAA	ASA3	-9	24	.	.	8902348	9138213	235.866	11802	0.02	0.996	0
IBE	IBE10	-9	6	.	.	110881640	111263238	381.599	19094	0.02	0.999	0
IMC	EX12A	-9	11	.	.	56716617	57059811	343.195	17172	0.02	0.997	0.001
ALG	ALG7	-9	14	.	.	83669978	83878519	208.542	10434	0.02	0.999	0.001
IBE	IBE3	-9	28	.	.	39992250	40259363	267.114	13364	0.02	0.999	0
IBE	IBE9	-9	29	.	.	3096800	3360971	264.172	13216	0.02	0.999	0
IBE	IBE6	-9	28	.	.	39992250	40259351	267.102	13362	0.02	0.999	0
IBE	IBE9	-9	28	.	.	39992250	40259312	267.063	13360	0.02	0.999	0
ALG	ALG1	-9	27	.	.	41133079	41590918	457.84	22903	0.02	0.999	0
IBE	IBE10	-9	29	.	.	3679588	3922754	243.167	12164	0.02	0.998	0.001
IBE	IBE1	-9	20	.	.	65100532	65475067	374.536	18735	0.02	0.998	0
IBE	IBE1	-9	5	.	.	117477718	117785563	307.846	15399	0.02	0.998	0.001
IBE	IBE3	-9	21	.	.	17916910	18207162	290.253	14518	0.02	0.998	0.001
IBE	IBE1	-9	20	.	.	2032157	2394949	362.793	18146	0.02	0.998	0.001
IBE	IBE2	-9	20	.	.	2032157	2394949	362.793	18146	0.02	0.999	0
SAA	KSA10	-9	6	.	.	9202352	9423889	221.538	11080	0.02	0.994	0
IBE	IBE10	-9	28	.	.	39992250	40259552	267.303	13368	0.02	0.999	0
IBE	IBE1	-9	28	.	.	39992250	40259515	267.266	13366	0.02	0.999	0
IBE	IBE2	-9	28	.	.	39992250	40259515	267.266	13366	0.02	0.999	0
IBE	IBE6	-9	4	.	.	9327128	9667666	340.539	17030	0.02	0.999	0.001
IBE	IBE4	-9	12	.	.	78269769	78519159	249.391	12471	0.02	0.997	0.002
SAA	KSA3	-9	19	.	.	3112256	3331893	219.638	10982	0.02	0.99	0
IMC	C14A	-9	7	.	.	2076373	2359891	283.519	14176	0.02	0.998	0
IBE	IBE1	-9	6	.	.	110881640	111263738	382.099	19105	0.02	0.999	0
IBE	IBE2	-9	28	.	.	2120260	2745578	625.319	31266	0.02	0.999	0
IBE	IBE2	-9	4	.	.	117461981	118089905	627.925	31396	0.02	0.999	0
JNG	JNG4	-9	7	.	.	2068270	2461115	392.846	19642	0.02	0.999	0.001
IBE	IBE5	-9	6	.	.	107942707	108188483	245.777	12288	0.02	0.994	0.003
ALG	ALG8	-9	24	.	.	13099554	13716955	617.402	30867	0.02	0.999	0.001
IBE	IBE6	-9	19	.	.	59748198	60013249	265.052	13251	0.02	0.999	0.001
HSC	E14A	-9	10	.	.	7182079	7393811	211.733	10585	0.02	0.994	0.001
IBE	IBE1	-9	11	.	.	53594805	53914563	319.759	15985	0.02	0.996	0.003
IBE	IBE6	-9	7	.	.	6350582	6562962	212.381	10617	0.02	0.999	0.001
ALG	ALG10	-9	24	.	.	11970514	12484651	514.138	25701	0.02	0.998	0
ALG	ALG2	-9	26	.	.	45959472	46425528	466.057	23297	0.02	0.999	0
HSC	E10A	-9	27	.	.	705629	927708	222.08	11101	0.02	0.995	0.001
SAA	KSA6	-9	6	.	.	106470941	106834069	363.129	18151	0.02	0.994	0
HSC	E15A	-9	15	.	.	13928401	14394301	465.901	23288	0.02	0.995	0
ALG	ALG3	-9	14	.	.	87329318	87590370	261.053	13048	0.02	0.997	0
SAA	KSA7	-9	28	.	.	38278954	38496575	217.622	10877	0.02	0.993	0
IBE	IBE5	-9	11	.	.	56566970	56988990	422.021	21093	0.02	0.998	0
IBE	IBE6	-9	29	.	.	20742010	21304591	562.582	28118	0.02	0.999	0.001
SAA	ASA1	-9	10	.	.	6349137	6939271	590.135	29495	0.02	0.998	0
SAA	KSA7	-9	20	.	.	51361914	51655134	293.221	14655	0.02	0.994	0
BOE	NBO4	-9	10	.	.	923201	1281651	358.451	17915	0.02	0.997	0.001
IBE	IBE9	-9	14	.	.	1887341	2158861	271.521	13570	0.02	0.998	0.001
IMC	EC1A	-9	9	.	.	86498846	87141734	642.889	32130	0.02	0.998	0
IMC	EC13A	-9	4	.	.	112207783	112487561	279.779	13982	0.02	0.999	0.001
IBE	IBE5	-9	20	.	.	65989856	66307573	317.718	15878	0.02	0.998	0
IBE	IBE6	-9	28	.	.	40260016	40619886	359.871	17984	0.02	0.999	0
IBE	IBE9	-9	28	.	.	40260016	40619886	359.871	17984	0.02	0.999	0
IBE	IBE3	-9	27	.	.	1393536	1875083	481.548	24064	0.02	0.999	0
IBE	IBE2	-9	20	.	.	65100548	65473559	373.012	18639	0.02	0.997	0.001
IBE	IBE10	-9	17	.	.	32518829	32932538	413.71	20672	0.02	0.998	0.001
HSC	E5A	-9	8	.	.	111416253	111979548	563.296	28146	0.02	0.998	0
IMC	EX2A	-9	9	.	.	88609003	89542107	933.105	46621	0.02	0.994	0
IMC	EX3A	-9	15	.	.	11803940	12066977	263.038	13142	0.02	0.997	0
SAA	ASA4	-9	11	.	.	91613933	91845865	231.933	11587	0.02	0.997	0
SAA	KSA10	-9	1	.	.	9631019	9852407	221.389	11060	0.02	0.993	0
IBE	IBE10	-9	4	.	.	119467521	119912764	445.244	22243	0.02	0.998	0.001
IBE	IBE2	-9	3	.	.	4055238	4386230	330.993	16535	0.02	0.998	0.001
IBE	IBE3	-9	3	.	.	4055238	4386230	330.993	16535	0.02	0.998	0.001
IBE	IBE6	-9	12	.	.	79159142	79884406	725.265	36229	0.02	0.999	0
IBE	IBE9	-9	12	.	.	79159142	79884404	725.263	36228	0.02	0.999	0
IMC	EX17A	-9	24	.	.	9063021	9567393	504.373	25193	0.02	0.999	0
IBE	IBE5	-9	24	.	.	9294910	9535287	240.378	12005	0.02	0.999	0
SAA	KSA8	-9	8	.	.	3280120	3560453	280.334	14000	0.02	0.99	0
IBE	IBE10	-9	3	.	.	1683690	1984464	300.775	15020	0.02	0.996	0.001
IBE	IBE7	-9	26	.	.	24690938	25100027	409.09	20428	0.02	0.999	0
BOE	NBO1	-9	28	.	.	829789	1910462	1080.67	53962	0.02	0.999	0
HSC	E15A	-9	10	.	.	6642259	6972985	330.727	16514	0.02	0.994	0
ALG	ALG5	-9	17	.	.	70506606	70846808	340.203	16987	0.02	0.996	0
IBE	IBE9	-9	8	.	.	107410506	107757747	347.242	17338	0.02	0.999	0
HSC	E9A	-9	8	.	.	3301444	3528325	226.882	11328	0.02	0.997	0.001
IMC	EC15A	-9	9	.	.	86820668	87031549	210.882	10529	0.02	0.998	0.001
SAA	KSA3	-9	26	.	.	24805337	25339969	534.633	26692	0.02	0.992	0
IBE	IBE10	-9	4	.	.	113302644	113720518	417.875	20862	0.02	0.999	0
JNG	JNG4	-9	8	.	.	110677196	110917382	240.187	11990	0.02	0.999	0.001
IBE	IBE3	-9	1	.	.	15230659	15655977	425.319	21231	0.02	0.998	0
SAA	ASA3	-9	15	.	.	32849946	33050597	200.652	10016	0.02	0.996	0.002
BOE	NBO2	-9	3	.	.	3778229	7126674	3348.45	167117	0.02	1	0
SAA	KSA8	-9	24	.	.	58713630	59203838	490.209	24465	0.02	0.991	0
IMC	EC2A	-9	1	.	.	152013284	152230427	217.144	10837	0.02	0.998	0
IBE	IBE3	-9	29	.	.	15685533	15955262	269.73	13461	0.02	0.999	0
IBE	IBE2	-9	4	.	.	8893945	9288416	394.472	19686	0.02	0.999	0
IBE	IBE1	-9	9	.	.	86582113	86850767	268.655	13407	0.02	0.998	0.001
IBE	IBE2	-9	9	.	.	86582113	86850767	268.655	13407	0.02	0.998	0.001
SAA	ASA1	-9	20	.	.	54845231	55147188	301.958	15068	0.02	0.997	0
SAA	KSA5	-9	20	.	.	65993643	66314999	321.357	16036	0.02	0.993	0
ALG	ALG10	-9	9	.	.	89548205	90228961	680.757	33968	0.02	0.999	0
IBE	IBE2	-9	6	.	.	106340055	106608109	268.055	13375	0.02	0.999	0
IBE	IBE7	-9	6	.	.	7968590	8216972	248.383	12393	0.02	0.998	0.001
IBE	IBE9	-9	6	.	.	107952215	108188483	236.269	11788	0.02	0.995	0.003
HSC	E9A	-9	8	.	.	4724777	5281966	557.19	27798	0.02	0.996	0
IBE	IBE1	-9	1	.	.	11625022	12010980	385.959	19254	0.02	0.998	0
ALG	ALG6	-9	6	.	.	1015073	1275736	260.664	13003	0.02	0.999	0.001
IBE	IBE10	-9	20	.	.	2179424	2394963	215.54	10752	0.02	0.996	0.002
SAA	KSA10	-9	12	.	.	80406480	80763689	357.21	17818	0.02	0.991	0.001
ALG	ALG6	-9	28	.	.	39795394	40806585	1011.19	50439	0.02	1	0
SAA	KSA6	-9	2	.	.	132403018	132837780	434.763	21686	0.02	0.993	0
IBE	IBE3	-9	10	.	.	7853585	8148613	295.029	14716	0.02	0.999	0.001
IBE	IBE4	-9	10	.	.	7853214	8148737	295.524	14740	0.02	0.999	0
IBE	IBE9	-9	4	.	.	112021378	112367851	346.474	17281	0.02	0.998	0
IBE	IBE9	-9	22	.	.	6467225	6704149	236.925	11817	0.02	0.999	0
JNG	JNG11	-9	12	.	.	78663047	78904634	241.588	12049	0.02	0.989	0
IMC	EC5A	-9	21	.	.	12122307	12535867	413.561	20626	0.02	0.999	0
HSC	E5A	-9	1	.	.	10064164	10275905	211.742	10560	0.02	0.999	0
IBE	IBE5	-9	14	.	.	86888568	87104661	216.094	10776	0.02	0.999	0
IMC	EC8A	-9	12	.	.	81464646	82349598	884.953	44126	0.02	0.999	0
IBE	IBE1	-9	6	.	.	372239	1346343	974.105	48571	0.02	0.999	0
IBE	IBE3	-9	6	.	.	372239	1346407	974.169	48574	0.02	0.999	0
ALG	ALG4	-9	4	.	.	3080462	3282208	201.747	10057	0.02	0.994	0
JNG	JNG7	-9	8	.	.	109283718	109736958	453.241	22593	0.02	0.998	0.001
IBE	IBE2	-9	12	.	.	79159142	80089186	930.045	46359	0.02	0.999	0
BOE	NBO2	-9	19	.	.	59574235	61493670	1919.44	95673	0.02	1	0
HSC	E14A	-9	14	.	.	83862096	84105754	243.659	12145	0.02	0.996	0
IMC	EC11A	-9	20	.	.	45617065	45948033	330.969	16496	0.02	0.999	0.001
IMC	EX7A	-9	3	.	.	3951652	4269504	317.853	15842	0.02	0.996	0
JNG	JNG3	-9	24	.	.	13221042	13724174	503.133	25074	0.02	0.997	0.001
IBE	IBE2	-9	6	.	.	75201345	75519118	317.774	15836	0.02	0.998	0.001
IBE	IBE10	-9	21	.	.	68178844	68404612	225.769	11251	0.02	0.998	0.001
IBE	IBE2	-9	27	.	.	6544133	6882337	338.205	16854	0.02	0.999	0
IBE	IBE3	-9	27	.	.	6544133	6882337	338.205	16854	0.02	0.999	0
IBE	IBE4	-9	27	.	.	6544133	6882337	338.205	16854	0.02	0.999	0
IMC	EX7A	-9	9	.	.	86821418	87029754	208.337	10382	0.02	0.997	0
IBE	IBE7	-9	27	.	.	43507194	43760461	253.268	12621	0.02	0.998	0
IBE	IBE7	-9	29	.	.	15668734	15880282	211.549	10542	0.02	0.995	0.003
IBE	IBE3	-9	12	.	.	78202565	78712342	509.778	25402	0.02	0.997	0.001
IBE	IBE1	-9	3	.	.	106529056	106758121	229.066	11414	0.02	0.999	0
JNG	JNG11	-9	16	.	.	1812348	2078915	266.568	13282	0.02	0.995	0
HSC	E10A	-9	5	.	.	11211079	11581133	370.055	18438	0.02	0.996	0
IBE	IBE4	-9	1	.	.	151783729	152094266	310.538	15470	0.02	0.998	0
IMC	EX17A	-9	2	.	.	58553721	58773750	220.03	10961	0.02	0.999	0.001
IBE	IBE6	-9	25	.	.	7978521	8260328	281.808	14038	0.02	0.998	0.002
BOE	NBO4	-9	29	.	.	37099891	37641606	541.716	26985	0.02	0.998	0.001
IMC	EX8A	-9	24	.	.	9102824	9567393	464.57	23141	0.02	0.996	0
IMC	EX15	-9	11	.	.	51066406	51299906	233.501	11631	0.02	0.992	0.002
IBE	IBE1	-9	3	.	.	6787382	7127573	340.192	16945	0.02	0.999	0
IBE	IBE9	-9	29	.	.	15687611	15978103	290.493	14469	0.02	0.998	0.002
IBE	IBE3	-9	7	.	.	780866	1048097	267.232	13309	0.02	0.997	0
HSC	E2A	-9	19	.	.	59799106	60005928	206.823	10300	0.02	0.995	0
IBE	IBE6	-9	3	.	.	6787108	7146775	359.668	17910	0.02	0.999	0
JNG	JNG11	-9	27	.	.	6544133	6880665	336.533	16757	0.02	0.993	0.001
IBE	IBE6	-9	20	.	.	47758583	48053905	295.323	14705	0.02	0.999	0
IBE	IBE9	-9	18	.	.	6892040	7143757	251.718	12532	0.02	0.999	0
IBE	IBE2	-9	14	.	.	86684949	87398833	713.885	35539	0.02	0.999	0
IMC	EX14A	-9	2	.	.	60913576	61177308	263.733	13129	0.02	0.999	0.001
IBE	IBE2	-9	4	.	.	117028171	117461937	433.767	21593	0.02	0.999	0
JNG	JNG3	-9	24	.	.	15123782	15335776	211.995	10553	0.02	0.996	0.001
IBE	IBE2	-9	17	.	.	32518829	33095729	576.901	28714	0.02	0.999	0
IBE	IBE6	-9	17	.	.	32518788	33095718	576.931	28715	0.02	0.999	0
IBE	IBE2	-9	13	.	.	80533958	81725238	1191.28	59289	0.02	0.998	0
HSC	E15A	-9	29	.	.	20721524	21045545	324.022	16126	0.02	0.996	0
IBE	IBE7	-9	5	.	.	11106538	11369078	262.541	13066	0.02	0.998	0
IBE	IBE6	-9	6	.	.	7968590	8218920	250.331	12458	0.02	0.998	0.001
IBE	IBE10	-9	11	.	.	56684574	57191264	506.691	25215	0.02	0.998	0.001
IBE	IBE1	-9	9	.	.	88394740	88664032	269.293	13400	0.02	0.998	0
BOE	NBO2	-9	16	.	.	7486022	7687613	201.592	10031	0.02	0.998	0.001
IBE	IBE3	-9	6	.	.	111591807	112389456	797.65	39688	0.02	0.999	0
IBE	IBE10	-9	12	.	.	80583791	81082457	498.667	24811	0.02	0.998	0
ALG	ALG2	-9	1	.	.	150700180	151067105	366.926	18256	0.02	1	0
SAA	ASA4	-9	27	.	.	6177060	6413793	236.734	11778	0.02	0.999	0
IBE	IBE1	-9	27	.	.	7189644	7539519	349.876	17406	0.02	0.999	0.001
IBE	IBE3	-9	27	.	.	7189644	7539519	349.876	17406	0.02	0.999	0.001
IBE	IBE6	-9	9	.	.	3814217	4048075	233.859	11634	0.02	0.995	0.004
JNG	JNG4	-9	28	.	.	40569304	40795070	225.767	11231	0.02	0.998	0.001
ALG	ALG10	-9	11	.	.	89789478	90035600	246.123	12243	0.02	0.998	0
IBE	IBE4	-9	12	.	.	80383099	80603625	220.527	10969	0.02	0.998	0
IBE	IBE6	-9	4	.	.	116946475	117462149	515.675	25649	0.02	0.999	0
IBE	IBE7	-9	9	.	.	86507175	86796147	288.973	14373	0.02	0.999	0
IMC	EC5A	-9	6	.	.	75439605	76390079	950.475	47274	0.02	0.999	0
IBE	IBE4	-9	29	.	.	3694032	3922374	228.343	11357	0.02	0.998	0
IBE	IBE6	-9	12	.	.	80383099	80603621	220.523	10968	0.02	0.999	0
SAA	KSA5	-9	20	.	.	64873094	65103295	230.202	11449	0.02	0.993	0
IMC	EC4A	-9	19	.	.	15618074	15866618	248.545	12361	0.02	0.997	0
IBE	IBE9	-9	13	.	.	81220624	81527410	306.787	15256	0.02	0.998	0
IBE	IBE4	-9	1	.	.	153657111	153879281	222.171	11048	0.02	0.996	0.003
IBE	IBE9	-9	1	.	.	153657111	153879281	222.171	11048	0.02	0.998	0.001
HSC	E15A	-9	14	.	.	87221483	87488146	266.664	13260	0.02	0.994	0
IMC	C1A	-9	6	.	.	1548919	1751187	202.269	10057	0.02	0.998	0.001
IBE	IBE4	-9	10	.	.	7262067	7683595	421.529	20958	0.02	0.997	0.001
JNG	JNG4	-9	9	.	.	86356476	86760933	404.458	20109	0.02	0.998	0.001
IBE	IBE3	-9	13	.	.	81220624	81527580	306.957	15261	0.02	0.998	0
IBE	IBE6	-9	1	.	.	30623697	30831312	207.616	10322	0.02	0.999	0.001
IBE	IBE10	-9	10	.	.	7262001	7683595	421.595	20960	0.02	0.999	0
SAA	KSA6	-9	6	.	.	107280133	107532473	252.341	12545	0.02	0.994	0
IMC	EC15A	-9	12	.	.	43515736	43881408	365.673	18179	0.02	0.998	0.001
SAA	KSA3	-9	28	.	.	39718871	40129145	410.275	20395	0.02	0.993	0
HSC	E14A	-9	14	.	.	83293254	83561127	267.874	13316	0.02	0.996	0
ALG	ALG8	-9	17	.	.	32506636	33062707	556.072	27639	0.02	1	0
IBE	IBE5	-9	15	.	.	4938170	5146967	208.798	10378	0.02	0.997	0.002
IBE	IBE2	-9	27	.	.	6176893	6462751	285.859	14208	0.02	0.999	0
IBE	IBE7	-9	15	.	.	1816115	2106915	290.801	14453	0.02	0.998	0.001
IBE	IBE1	-9	6	.	.	113745128	114439533	694.406	34512	0.02	1	0
JNG	JNG11	-9	21	.	.	7401711	7755765	354.055	17596	0.02	0.993	0.001
IMC	EX6A	-9	13	.	.	5761476	5986614	225.139	11189	0.02	0.998	0
IBE	IBE1	-9	27	.	.	2901591	3371255	469.665	23341	0.02	0.999	0
IBE	IBE9	-9	27	.	.	6176813	6462751	285.939	14210	0.02	0.999	0
IBE	IBE3	-9	4	.	.	112021397	112223736	202.34	10055	0.02	0.998	0
IBE	IBE10	-9	11	.	.	5363289	5652567	289.279	14375	0.02	0.998	0
IBE	IBE5	-9	19	.	.	15800543	16342601	542.059	26936	0.02	0.999	0
IMC	EX3A	-9	10	.	.	8574647	8985742	411.096	20428	0.02	0.997	0.001
IBE	IBE5	-9	29	.	.	3637116	3914482	277.367	13782	0.02	0.997	0.002
IBE	IBE1	-9	17	.	.	29490766	29990210	499.445	24815	0.02	0.998	0
IBE	IBE1	-9	27	.	.	6176954	6462751	285.798	14199	0.02	0.999	0
BOE	NBO1	-9	24	.	.	11761631	12330199	568.569	28247	0.02	0.999	0.001
IBE	IBE9	-9	15	.	.	32826442	33287187	460.746	22889	0.02	0.998	0.001
IBE	IBE6	-9	4	.	.	119280318	119543722	263.405	13084	0.02	0.994	0.003
IBE	IBE3	-9	14	.	.	87401880	87943125	541.246	26885	0.02	0.999	0
BOE	NBO2	-9	6	.	.	74508772	76119147	1610.38	79991	0.02	1	0
JNG	JNG11	-9	1	.	.	153651070	154060385	409.316	20330	0.02	0.996	0
JNG	JNG11	-9	8	.	.	2381628	2587440	205.813	10222	0.02	0.992	0
IBE	IBE3	-9	9	.	.	84225384	84651167	425.784	21147	0.02	0.999	0.001
IBE	IBE10	-9	28	.	.	39588413	39992116	403.704	20050	0.02	0.999	0
IMC	EX14A	-9	12	.	.	78845568	79259985	414.418	20581	0.02	0.999	0
ALG	ALG6	-9	28	.	.	39489374	39795291	305.918	15192	0.02	1	0
BOE	NBO1	-9	29	.	.	20745196	21021338	276.143	13713	0.02	1	0
HSC	E5A	-9	8	.	.	13848847	14071189	222.343	11041	0.02	0.997	0.001
IMC	EC3A	-9	3	.	.	3642501	3981422	338.922	16829	0.02	1	0
IBE	IBE10	-9	20	.	.	47330389	47565014	234.626	11650	0.02	0.998	0
IBE	IBE5	-9	20	.	.	47330389	47565014	234.626	11650	0.02	0.998	0
IBE	IBE9	-9	20	.	.	47330389	47565014	234.626	11650	0.02	0.996	0
IBE	IBE1	-9	1	.	.	151509107	151742559	233.453	11591	0.02	0.998	0
ALG	ALG3	-9	1	.	.	30675052	30913174	238.123	11822	0.02	0.995	0.001
BOE	NBO4	-9	23	.	.	1245434	1576178	330.745	16420	0.02	0.999	0.001
BOE	KBO3	-9	2	.	.	60499310	60717687	218.378	10841	0.02	0.992	0
IBE	IBE4	-9	29	.	.	38567354	38831095	263.742	13093	0.02	0.999	0
IBE	IBE5	-9	6	.	.	372239	1063651	691.413	34319	0.02	0.999	0
IBE	IBE6	-9	13	.	.	5651245	5867238	215.994	10721	0.02	0.998	0.001
JNG	JNG11	-9	9	.	.	88930388	90093503	1163.12	57730	0.02	0.997	0
IBE	IBE4	-9	10	.	.	916220	1125593	209.374	10391	0.02	0.994	0.005
HSC	E11A	-9	5	.	.	11211079	11432562	221.484	10992	0.02	0.998	0
IBE	IBE1	-9	2	.	.	58553887	58769875	215.989	10719	0.02	0.999	0
IBE	IBE1	-9	1	.	.	10638245	11025331	387.087	19210	0.02	0.999	0
ALG	ALG1	-9	23	.	.	42847554	43191238	343.685	17056	0.02	0.999	0
ALG	ALG7	-9	23	.	.	42847554	43191238	343.685	17056	0.02	1	0
IMC	EX14A	-9	14	.	.	83670013	83886595	216.583	10748	0.02	0.999	0
HSC	E5A	-9	24	.	.	11432101	11640854	208.754	10359	0.02	0.998	0.001
IBE	IBE4	-9	3	.	.	4628350	5034086	405.737	20133	0.02	0.997	0
IMC	EC14A	-9	6	.	.	114830769	115041447	210.679	10454	0.02	0.995	0.001
SAA	KSA8	-9	19	.	.	101526	411623	310.098	15387	0.02	0.995	0.001
JNG	JNG11	-9	7	.	.	2099142	2359462	260.321	12917	0.02	0.993	0
ALG	ALG3	-9	8	.	.	109258568	109630790	372.223	18469	0.02	0.997	0
IMC	EC14A	-9	20	.	.	51591464	51829045	237.582	11788	0.02	0.997	0.001
IBE	IBE4	-9	20	.	.	63716875	64682209	965.335	47895	0.02	1	0
SAA	ASA1	-9	20	.	.	55147828	55393782	245.955	12203	0.02	0.997	0
JNG	JNG11	-9	8	.	.	2914190	3116327	202.138	10029	0.02	0.99	0.001
IBE	IBE9	-9	19	.	.	58409435	58707186	297.752	14772	0.02	0.997	0.002
IBE	IBE4	-9	9	.	.	87192097	87641357	449.261	22286	0.02	0.998	0
IMC	C36A	-9	14	.	.	1289528	2802893	1513.37	75070	0.02	1	0
IBE	IBE6	-9	14	.	.	5191548	5395946	204.399	10139	0.02	0.997	0
IBE	IBE3	-9	2	.	.	53138122	53527873	389.752	19333	0.02	0.999	0
IBE	IBE7	-9	6	.	.	8852781	9062105	209.325	10383	0.02	0.999	0
ALG	ALG1	-9	4	.	.	8947310	9785993	838.684	41596	0.02	0.999	0
JNG	JNG11	-9	21	.	.	17732301	18335728	603.428	29927	0.02	0.994	0
ALG	ALG8	-9	6	.	.	111393263	111611499	218.237	10823	0.02	1	0
HSC	E9A	-9	4	.	.	112738093	113037230	299.138	14835	0.02	0.995	0
IBE	IBE2	-9	5	.	.	11104726	11369078	264.353	13109	0.02	0.999	0
IBE	IBE3	-9	6	.	.	8852781	9061740	208.96	10362	0.02	0.999	0
IMC	EX11A	-9	8	.	.	33321653	33523945	202.293	10031	0.02	0.997	0.001
BOE	NBO1	-9	20	.	.	1932608	2335793	403.186	19992	0.02	1	0
SAA	KSA7	-9	26	.	.	24737049	25112105	375.057	18597	0.02	0.995	0
IBE	IBE3	-9	9	.	.	89312558	90000083	687.526	34089	0.02	0.999	0
IBE	IBE9	-9	9	.	.	89312615	90000083	687.469	34086	0.02	0.999	0
HSC	E9A	-9	11	.	.	50615712	51016736	401.025	19880	0.02	0.998	0
IBE	IBE4	-9	6	.	.	8852781	9062028	209.248	10373	0.02	0.999	0
IBE	IBE7	-9	4	.	.	119246663	119524661	277.999	13781	0.02	0.996	0.003
IBE	IBE9	-9	6	.	.	8852781	9062027	209.247	10372	0.02	0.999	0
IBE	IBE3	-9	11	.	.	51300051	51809029	508.979	25229	0.02	0.999	0
IBE	IBE6	-9	8	.	.	109312669	109668505	355.837	17638	0.02	0.999	0
IBE	IBE6	-9	10	.	.	7327657	7683595	355.939	17643	0.02	0.999	0.001
IBE	IBE2	-9	22	.	.	58363714	58757987	394.274	19543	0.02	0.999	0
IBE	IBE4	-9	20	.	.	47767751	48060791	293.041	14525	0.02	0.995	0.004
IBE	IBE4	-9	4	.	.	116847298	117419598	572.301	28366	0.02	0.998	0.001
IBE	IBE5	-9	28	.	.	43226261	43440409	214.149	10614	0.02	0.995	0.003
SAA	KSA7	-9	20	.	.	54259908	54637287	377.38	18703	0.02	0.992	0
HSC	E10A	-9	15	.	.	71292679	71506828	214.15	10613	0.02	0.994	0
IBE	IBE7	-9	4	.	.	9144284	9980093	835.81	41421	0.02	0.998	0.001
IBE	IBE4	-9	14	.	.	92585145	92803063	217.919	10799	0.02	0.997	0.002
BOE	NBO4	-9	13	.	.	81003645	81381335	377.691	18715	0.02	0.999	0.001
ALG	ALG9	-9	2	.	.	58566665	58792136	225.472	11172	0.02	0.999	0.001
IBE	IBE5	-9	27	.	.	40940636	41314020	373.385	18500	0.02	0.998	0.001
HSC	E10A	-9	8	.	.	107493276	107748209	254.934	12631	0.02	0.996	0
IBE	IBE10	-9	6	.	.	114869130	115088716	219.587	10879	0.02	0.999	0.001
IBE	IBE5	-9	28	.	.	40283343	40733586	450.244	22306	0.02	0.999	0.001
IMC	C14A	-9	14	.	.	86885308	87429843	544.536	26977	0.02	0.998	0.001
IMC	EX14A	-9	12	.	.	79260214	80049431	789.218	39096	0.02	0.999	0
IBE	IBE2	-9	6	.	.	113763938	114097677	333.74	16532	0.02	0.999	0
HSC	E4A	-9	15	.	.	79577684	79821407	243.724	12073	0.02	0.999	0
IBE	IBE1	-9	24	.	.	15869570	16140890	271.321	13440	0.02	0.998	0.001
SAA	KSA7	-9	26	.	.	25112142	25740226	628.085	31111	0.02	0.995	0
IBE	IBE4	-9	25	.	.	7978521	8314766	336.246	16655	0.02	0.998	0.002
SAA	KSA6	-9	6	.	.	107532501	107742021	209.521	10378	0.02	0.993	0
HSC	E9A	-9	14	.	.	87246585	87913592	667.008	33038	0.02	0.998	0
IBE	IBE5	-9	8	.	.	4625624	4924556	298.933	14806	0.02	0.998	0.001
IBE	IBE6	-9	1	.	.	151743462	152094266	350.805	17375	0.02	0.998	0
IBE	IBE4	-9	27	.	.	1393263	1762693	369.431	18297	0.02	0.998	0
BOE	KBO3	-9	2	.	.	61112010	61316584	204.575	10132	0.02	0.99	0
IBE	IBE3	-9	20	.	.	44670865	44879301	208.437	10323	0.02	0.999	0
IBE	IBE6	-9	7	.	.	1585135	1944043	358.909	17774	0.02	0.999	0.001
IBE	IBE1	-9	23	.	.	16224124	16858724	634.601	31426	0.02	0.999	0
IBE	IBE6	-9	28	.	.	39580959	39795292	214.334	10614	0.02	0.999	0
IBE	IBE3	-9	24	.	.	15869578	16141044	271.467	13443	0.02	0.999	0
IBE	IBE7	-9	1	.	.	13132180	13778730	646.551	32017	0.02	0.997	0.001
IBE	IBE7	-9	9	.	.	3814217	4039104	224.888	11136	0.02	0.995	0.004
IBE	IBE10	-9	1	.	.	13145560	13681103	535.544	26519	0.02	0.999	0
HSC	E5A	-9	27	.	.	985183	1283886	298.704	14791	0.02	0.998	0
HSC	E3A	-9	11	.	.	1454500	1672469	217.97	10793	0.02	0.995	0.002
HSC	E3A	-9	3	.	.	3983047	4403259	420.213	20807	0.02	0.997	0.001
BOE	NBO2	-9	1	.	.	156322569	157276985	954.417	47256	0.02	1	0
HSC	E6A	-9	20	.	.	47798914	48012555	213.642	10578	0.02	0.998	0.002
IMC	EX14A	-9	14	.	.	87544972	87863437	318.466	15767	0.02	0.999	0
IBE	IBE10	-9	27	.	.	43351086	43760463	409.378	20267	0.02	0.999	0
IBE	IBE10	-9	27	.	.	1393536	1818241	424.706	21025	0.02	0.998	0.001
IBE	IBE6	-9	27	.	.	43351086	43760461	409.376	20266	0.02	0.999	0
IBE	IBE9	-9	27	.	.	43351086	43760461	409.376	20266	0.02	0.998	0
IBE	IBE7	-9	24	.	.	15928397	16141044	212.648	10527	0.02	0.999	0
IMC	EX3A	-9	4	.	.	116453370	117645327	1191.96	59007	0.02	0.997	0
IBE	IBE4	-9	27	.	.	43351013	43760461	409.449	20269	0.02	0.998	0
IBE	IBE9	-9	24	.	.	15928399	16141044	212.646	10526	0.02	0.999	0
IBE	IBE3	-9	21	.	.	17434473	17674580	240.108	11885	0.02	0.994	0.004
IBE	IBE1	-9	10	.	.	7262078	7508187	246.11	12182	0.02	0.997	0
IBE	IBE10	-9	24	.	.	15928399	16141040	212.642	10525	0.02	0.999	0
IBE	IBE4	-9	24	.	.	15928440	16141044	212.605	10523	0.02	0.999	0
IMC	EX7A	-9	3	.	.	3572695	3810795	238.101	11784	0.02	0.998	0.001
IMC	EC5A	-9	13	.	.	80659256	81628139	968.884	47951	0.02	0.999	0
IBE	IBE5	-9	3	.	.	6129592	6352057	222.466	11010	0.02	0.999	0.001
IMC	EX14A	-9	14	.	.	87040497	87544926	504.43	24964	0.02	0.998	0
IBE	IBE5	-9	28	.	.	214013	522087	308.075	15245	0.02	0.998	0
IBE	IBE2	-9	28	.	.	214014	522087	308.074	15244	0.02	0.998	0
SAA	KSA9	-9	9	.	.	84245918	84561801	315.884	15630	0.02	0.993	0
IBE	IBE3	-9	29	.	.	3624262	3922754	298.493	14769	0.02	0.998	0
SAA	KSA10	-9	20	.	.	44662847	44874964	212.118	10495	0.02	0.992	0
HSC	E5A	-9	22	.	.	58876782	59166030	289.249	14311	0.02	0.997	0
IMC	EC15A	-9	25	.	.	31882155	32145496	263.342	13029	0.02	0.998	0
BOE	KBO3	-9	22	.	.	54566509	54785445	218.937	10832	0.02	0.994	0
IMC	EC1A	-9	20	.	.	51578404	51817103	238.7	11809	0.02	0.997	0.001
IBE	IBE2	-9	16	.	.	7693869	7924577	230.709	11413	0.02	0.998	0
IMC	EX18A	-9	12	.	.	86661395	86944382	282.988	13999	0.02	0.998	0.002
IBE	IBE4	-9	6	.	.	1429564	2509587	1080.02	53426	0.02	0.998	0.001
IBE	IBE7	-9	6	.	.	1429564	2509587	1080.02	53426	0.02	0.998	0.001
IBE	IBE10	-9	29	.	.	37405006	37638767	233.762	11563	0.02	0.998	0
SAA	KSA9	-9	6	.	.	51731537	51939101	207.565	10267	0.02	0.991	0
IBE	IBE7	-9	12	.	.	79405508	79971053	565.546	27974	0.02	0.999	0
SAA	ASA4	-9	28	.	.	39763342	40256159	492.818	24375	0.02	0.999	0
IBE	IBE7	-9	9	.	.	84225384	84691304	465.921	23044	0.02	0.998	0.002
IBE	IBE7	-9	11	.	.	51568483	52270002	701.52	34695	0.02	0.999	0
JNG	JNG11	-9	1	.	.	100091333	100303753	212.421	10504	0.02	0.989	0.001
IBE	IBE2	-9	23	.	.	21039989	21342181	302.193	14943	0.02	1	0
IBE	IBE6	-9	23	.	.	21039989	21342181	302.193	14943	0.02	1	0
HSC	E4A	-9	6	.	.	107555154	107836100	280.947	13892	0.02	0.999	0.001
IBE	IBE9	-9	29	.	.	37396925	37615911	218.987	10828	0.02	0.999	0
IBE	IBE1	-9	27	.	.	41027585	41427156	399.572	19757	0.02	0.999	0
IMC	EX16A	-9	20	.	.	50439264	50645513	206.25	10198	0.02	0.998	0.001
IBE	IBE7	-9	26	.	.	2422074	2783609	361.536	17876	0.02	0.999	0
ALG	ALG5	-9	10	.	.	7291666	7722801	431.136	21315	0.02	0.994	0
IBE	IBE6	-9	20	.	.	47329240	47564990	235.751	11655	0.02	0.998	0
HSC	E14A	-9	20	.	.	51187059	51547527	360.469	17820	0.02	0.996	0
IBE	IBE7	-9	11	.	.	50607563	51056482	448.92	22190	0.02	0.999	0
IBE	IBE1	-9	6	.	.	111591811	112490123	898.313	44403	0.02	0.999	0
IBE	IBE5	-9	3	.	.	4638007	5056266	418.26	20674	0.02	0.999	0
JNG	JNG11	-9	5	.	.	113595768	113806904	211.137	10436	0.02	0.997	0
IBE	IBE3	-9	6	.	.	74864306	75161150	296.845	14672	0.02	0.999	0.001
JNG	JNG11	-9	22	.	.	54411079	54737071	325.993	16112	0.02	0.997	0
IBE	IBE6	-9	29	.	.	15563043	15955262	392.22	19385	0.02	0.999	0
SAA	KSA1	-9	10	.	.	7501472	7736280	234.809	11605	0.02	0.996	0
BOE	NBO2	-9	13	.	.	82648100	83033742	385.643	19059	0.02	1	0
IBE	IBE2	-9	27	.	.	41027554	41427036	399.483	19742	0.02	0.998	0
BOE	NBO1	-9	28	.	.	39642614	39993906	351.293	17360	0.02	0.999	0.001
IBE	IBE10	-9	10	.	.	4279911	4512871	232.961	11512	0.02	0.999	0
IBE	IBE10	-9	4	.	.	9388143	9929813	541.671	26767	0.02	0.998	0.001
IMC	EC2A	-9	24	.	.	9180612	9567393	386.782	19112	0.02	0.998	0
IMC	EX8A	-9	12	.	.	86507799	87085675	577.877	28551	0.02	0.998	0
IBE	IBE1	-9	17	.	.	32518829	32767814	248.986	12301	0.02	0.997	0.003
IBE	IBE5	-9	17	.	.	32518829	32767814	248.986	12301	0.02	0.997	0.003
IBE	IBE9	-9	17	.	.	32518829	32767814	248.986	12301	0.02	0.997	0.003
IBE	IBE3	-9	17	.	.	32518788	32767814	249.027	12303	0.02	0.997	0.002
IBE	IBE4	-9	21	.	.	17421102	17674580	253.479	12522	0.02	0.998	0.001
IBE	IBE9	-9	21	.	.	17421102	17674580	253.479	12522	0.02	0.997	0.001
ALG	ALG6	-9	16	.	.	76745414	77060721	315.308	15576	0.02	1	0
ALG	ALG7	-9	12	.	.	80401796	80731901	330.106	16307	0.02	0.999	0.001
IMC	EC1A	-9	9	.	.	88322537	88656125	333.589	16479	0.02	0.998	0
IBE	IBE6	-9	8	.	.	111974351	112189659	215.309	10636	0.02	0.998	0.001
HSC	E12A	-9	21	.	.	16365673	16567135	201.463	9952	0.02	0.992	0.001
HSC	E2A	-9	8	.	.	12509654	12710759	201.106	9934	0.02	0.998	0
IBE	IBE1	-9	6	.	.	1429564	2516269	1086.71	53678	0.02	0.999	0
IBE	IBE1	-9	27	.	.	43379815	43760463	380.649	18802	0.02	0.998	0
IBE	IBE2	-9	27	.	.	43379815	43760463	380.649	18802	0.02	0.999	0
SAA	KSA10	-9	19	.	.	58397698	58668586	270.889	13380	0.02	0.992	0
IBE	IBE1	-9	9	.	.	4402920	4664137	261.218	12902	0.02	0.998	0.001
IMC	EX8A	-9	20	.	.	45617065	45903587	286.523	14151	0.02	0.997	0.001
IBE	IBE9	-9	1	.	.	141387948	141600653	212.706	10505	0.02	0.997	0.002
ALG	ALG9	-9	19	.	.	2150472	2402590	252.119	12451	0.02	0.999	0.001
IBE	IBE10	-9	8	.	.	33278931	33523844	244.914	12094	0.02	0.998	0
HSC	E9A	-9	6	.	.	109649333	110177826	528.494	26097	0.02	0.998	0
IBE	IBE9	-9	27	.	.	41027585	41424248	396.664	19587	0.02	0.999	0
JNG	JNG11	-9	25	.	.	31710834	31949032	238.199	11762	0.02	0.994	0.001
IBE	IBE4	-9	17	.	.	32514751	32767814	253.064	12496	0.02	0.997	0.003
ALG	ALG10	-9	12	.	.	28300843	28502408	201.566	9953	0.02	0.997	0.001
IBE	IBE5	-9	6	.	.	113829669	114460135	630.467	31131	0.02	1	0
IBE	IBE10	-9	12	.	.	81773725	82436994	663.27	32749	0.02	0.999	0
IMC	EX10A	-9	10	.	.	7804878	8027926	223.049	11013	0.02	0.998	0.001
HSC	E6A	-9	24	.	.	12162913	12550562	387.65	19139	0.02	0.999	0
IBE	IBE3	-9	13	.	.	5377856	5601418	223.563	11037	0.02	0.999	0
ALG	ALG10	-9	8	.	.	111360321	111871944	511.624	25258	0.02	0.998	0
IBE	IBE10	-9	4	.	.	115483061	115711285	228.225	11267	0.02	0.998	0
IMC	EC7A	-9	12	.	.	2192384	2664900	472.517	23326	0.02	0.999	0
IBE	IBE2	-9	11	.	.	56684574	57133779	449.206	22175	0.02	0.999	0
IBE	IBE9	-9	1	.	.	13143129	13681103	537.975	26556	0.02	0.998	0.001
IBE	IBE7	-9	13	.	.	80282491	80552032	269.542	13305	0.02	0.999	0
HSC	E7A	-9	19	.	.	58944643	59199605	254.963	12585	0.02	0.997	0.001
IBE	IBE9	-9	6	.	.	112192116	112394328	202.213	9981	0.02	0.998	0.002
IBE	IBE1	-9	1	.	.	152997901	153219385	221.485	10932	0.02	1	0
JNG	JNG7	-9	19	.	.	185780	403192	217.413	10731	0.02	0.997	0.002
IBE	IBE6	-9	1	.	.	13241342	13861672	620.331	30615	0.02	0.999	0
IBE	IBE1	-9	8	.	.	5397122	5631166	234.045	11550	0.02	0.998	0.001
IBE	IBE10	-9	14	.	.	82837876	83359636	521.761	25748	0.02	0.998	0
IBE	IBE7	-9	26	.	.	46616264	46879636	263.373	12997	0.02	0.998	0
ALG	ALG10	-9	10	.	.	98235239	98631789	396.551	19569	0.02	0.998	0.001
IBE	IBE5	-9	14	.	.	82837850	83359636	521.787	25749	0.02	0.998	0
IBE	IBE7	-9	9	.	.	87191558	87501935	310.378	15315	0.02	0.999	0
IMC	EC2A	-9	2	.	.	60798584	61037579	238.996	11792	0.02	0.998	0.001
IMC	EC1A	-9	9	.	.	84427686	84708717	281.032	13865	0.02	0.996	0
HSC	E2A	-9	16	.	.	7768642	8129519	360.878	17804	0.02	0.996	0
IBE	IBE10	-9	6	.	.	109727578	110300394	572.817	28260	0.02	0.999	0
IBE	IBE2	-9	20	.	.	55106946	55471817	364.872	18001	0.02	0.998	0
IBE	IBE7	-9	17	.	.	32497528	33044675	547.148	26993	0.02	0.997	0.002
IBE	IBE3	-9	3	.	.	3631285	4015940	384.656	18976	0.02	0.999	0
IMC	EC2A	-9	6	.	.	111591878	112122998	531.121	26201	0.02	0.999	0
SAA	KSA3	-9	13	.	.	81199683	81531933	332.251	16390	0.02	0.993	0
SAA	KSA6	-9	1	.	.	32837978	33223019	385.042	18994	0.02	0.995	0
IBE	IBE7	-9	26	.	.	25100608	25613363	512.756	25292	0.02	0.999	0
ALG	ALG10	-9	15	.	.	14971141	15201636	230.496	11369	0.02	0.998	0.001
IBE	IBE2	-9	26	.	.	24598934	25613363	1014.43	50035	0.02	0.999	0
IMC	EC1A	-9	2	.	.	58072483	58368977	296.495	14624	0.02	0.999	0
SAA	KSA10	-9	3	.	.	2660167	2883359	223.193	11008	0.02	0.991	0
IBE	IBE5	-9	9	.	.	87190692	87508795	318.104	15689	0.02	0.998	0
IBE	IBE2	-9	3	.	.	4638007	5002690	364.684	17986	0.02	0.999	0
HSC	E5A	-9	1	.	.	9805377	10051385	246.009	12133	0.02	0.998	0.002
BOE	NBO2	-9	1	.	.	30721528	31027133	305.606	15072	0.02	0.999	0.001
IBE	IBE1	-9	1	.	.	6695032	7151094	456.063	22492	0.02	0.998	0
SAA	ASA1	-9	10	.	.	7321499	7746765	425.267	20973	0.02	0.998	0
IBE	IBE4	-9	19	.	.	60746406	61092822	346.417	17084	0.02	0.998	0.001
IBE	IBE6	-9	6	.	.	9109690	9421311	311.622	15368	0.02	0.999	0.001
SAA	KSA9	-9	6	.	.	112425227	112970041	544.815	26868	0.02	0.992	0
IBE	IBE3	-9	28	.	.	4834107	5050467	216.361	10670	0.02	0.999	0
IBE	IBE6	-9	8	.	.	107410506	107682387	271.882	13408	0.02	0.997	0.002
IBE	IBE10	-9	7	.	.	11229879	11469297	239.419	11807	0.02	0.998	0
IBE	IBE6	-9	7	.	.	11229879	11469297	239.419	11807	0.02	0.997	0.001
IBE	IBE7	-9	7	.	.	11229879	11469297	239.419	11807	0.02	0.998	0.001
IBE	IBE9	-9	1	.	.	151481476	151742556	261.081	12875	0.02	0.995	0.003
ALG	ALG6	-9	18	.	.	2283548	2594290	310.743	15324	0.02	1	0
BOE	NBO2	-9	14	.	.	82348262	85002716	2654.45	130894	0.02	1	0
IBE	IBE1	-9	8	.	.	33278524	33523844	245.321	12097	0.02	0.997	0.001
IBE	IBE5	-9	1	.	.	15230659	15634858	404.2	19931	0.02	0.997	0.002
BOE	KBO1	-9	24	.	.	58525821	58799113	273.293	13476	0.02	0.995	0
ALG	ALG4	-9	20	.	.	65984718	66217145	232.428	11460	0.02	0.996	0
IBE	IBE6	-9	5	.	.	16560655	16783009	222.355	10963	0.02	0.999	0
JNG	JNG11	-9	20	.	.	51795128	52010810	215.683	10634	0.02	0.988	0.001
HSC	E3A	-9	4	.	.	117323436	117780449	457.014	22532	0.02	0.998	0.001
IBE	IBE2	-9	6	.	.	109727578	110233154	505.577	24922	0.02	0.999	0
SAA	KSA7	-9	3	.	.	8888869	9103762	214.894	10593	0.02	0.99	0
IBE	IBE6	-9	9	.	.	89499150	90000083	500.934	24693	0.02	0.999	0
ALG	ALG5	-9	21	.	.	7516390	7847489	331.1	16319	0.02	0.996	0
IBE	IBE4	-9	7	.	.	1585135	1947111	361.977	17840	0.02	0.999	0.001
IBE	IBE7	-9	15	.	.	14518114	14915953	397.84	19607	0.02	0.999	0
IBE	IBE2	-9	12	.	.	3153897	3362398	208.502	10275	0.02	0.999	0
IBE	IBE3	-9	12	.	.	3153897	3362398	208.502	10275	0.02	0.998	0
IBE	IBE2	-9	12	.	.	78202565	78613835	411.271	20267	0.02	0.999	0
IBE	IBE5	-9	9	.	.	4345746	4664137	318.392	15690	0.02	0.999	0
IBE	IBE2	-9	29	.	.	15052633	15955262	902.63	44480	0.02	0.998	0.001
IBE	IBE9	-9	17	.	.	29491237	30090479	599.243	29528	0.02	0.998	0
IBE	IBE5	-9	27	.	.	43379815	43652452	272.638	13434	0.02	0.999	0
IBE	IBE10	-9	6	.	.	111591866	112509901	918.036	45234	0.02	0.999	0
BOE	NBO1	-9	14	.	.	75772067	76127155	355.089	17496	0.02	0.999	0.001
IBE	IBE7	-9	8	.	.	5194331	5437046	242.716	11959	0.02	0.999	0
IBE	IBE3	-9	27	.	.	43351086	43758057	406.972	20052	0.02	0.998	0
SAA	KSA6	-9	4	.	.	29939513	30337589	398.077	19613	0.02	0.992	0
IBE	IBE2	-9	14	.	.	85551463	86038952	487.49	24017	0.02	0.997	0
IBE	IBE3	-9	27	.	.	2617112	3394257	777.146	38284	0.02	0.999	0
IBE	IBE6	-9	11	.	.	83721166	83921908	200.743	9889	0.02	0.995	0.004
IBE	IBE2	-9	25	.	.	31724299	31997919	273.621	13479	0.02	0.998	0
IBE	IBE1	-9	15	.	.	68939181	69303353	364.173	17939	0.02	0.999	0
IBE	IBE10	-9	24	.	.	60109977	60432165	322.189	15870	0.02	0.998	0.001
IBE	IBE2	-9	29	.	.	3479044	3914482	435.439	21448	0.02	0.998	0
IBE	IBE10	-9	19	.	.	3931763	4140450	208.688	10279	0.02	0.999	0
IBE	IBE1	-9	18	.	.	2238846	2498944	260.099	12811	0.02	0.998	0.002
IBE	IBE2	-9	18	.	.	2238846	2498944	260.099	12811	0.02	0.998	0.002
IBE	IBE3	-9	18	.	.	2238846	2498944	260.099	12811	0.02	0.998	0.002
IBE	IBE7	-9	18	.	.	2238846	2498944	260.099	12811	0.02	0.998	0.002
IBE	IBE5	-9	14	.	.	93399638	93629634	229.997	11328	0.02	0.999	0
SAA	ASA2	-9	12	.	.	2193319	2518407	325.089	16011	0.02	1	0
IMC	C1A	-9	2	.	.	58553724	58791141	237.418	11693	0.02	0.998	0.002
IBE	IBE6	-9	10	.	.	4718327	4963247	244.921	12062	0.02	0.998	0.001
IMC	EX2A	-9	21	.	.	17996171	18204650	208.48	10267	0.02	0.995	0
IBE	IBE5	-9	28	.	.	39426285	39755937	329.653	16234	0.02	0.998	0.001
HSC	E11A	-9	16	.	.	8525961	8783892	257.932	12702	0.02	0.997	0
IBE	IBE2	-9	26	.	.	47078555	47374969	296.415	14597	0.02	0.998	0.001
IBE	IBE3	-9	26	.	.	47078555	47374969	296.415	14597	0.02	0.997	0.001
IBE	IBE5	-9	26	.	.	47078555	47374969	296.415	14597	0.02	0.998	0.001
IBE	IBE9	-9	4	.	.	2236439	4276508	2040.07	100463	0.02	0.999	0
IBE	IBE4	-9	6	.	.	105265247	105465255	200.009	9849	0.02	0.999	0
IBE	IBE1	-9	24	.	.	8834689	9293944	459.256	22615	0.02	0.999	0
ALG	ALG2	-9	19	.	.	2141054	2345493	204.44	10067	0.02	0.999	0.001
IBE	IBE3	-9	24	.	.	8834689	9293885	459.197	22611	0.02	0.999	0
HSC	E11A	-9	28	.	.	4731598	5005144	273.547	13469	0.02	0.995	0.001
IBE	IBE4	-9	17	.	.	70414539	70838560	424.022	20877	0.02	0.999	0
JNG	JNG11	-9	20	.	.	54675947	55017489	341.543	16816	0.02	0.989	0.001
SAA	KSA8	-9	8	.	.	4503465	4774227	270.763	13331	0.02	0.992	0
ALG	ALG7	-9	25	.	.	40215070	40896610	681.541	33553	0.02	1	0
IBE	IBE5	-9	23	.	.	21039989	21339229	299.241	14731	0.02	0.999	0.001
IMC	EC7A	-9	6	.	.	51803208	52077200	273.993	13488	0.02	0.998	0.001
BOE	KBO1	-9	20	.	.	64785039	65060292	275.254	13550	0.02	0.992	0
IBE	IBE5	-9	23	.	.	15384254	15616329	232.076	11424	0.02	0.998	0.002
BOE	NBO1	-9	14	.	.	772778	1025900	253.123	12460	0.02	1	0
IMC	C14A	-9	23	.	.	20999208	21339122	339.915	16732	0.02	0.999	0
IBE	IBE7	-9	1	.	.	30573664	31000753	427.09	21023	0.02	0.999	0
IBE	IBE3	-9	20	.	.	51247315	51457010	209.696	10322	0.02	0.999	0
IBE	IBE2	-9	21	.	.	8037117	8263255	226.139	11131	0.02	0.999	0
ALG	ALG1	-9	7	.	.	9402691	9729984	327.294	16109	0.02	0.999	0
IBE	IBE5	-9	18	.	.	5784985	6128055	343.071	16885	0.02	0.999	0
IBE	IBE9	-9	18	.	.	5784985	6128055	343.071	16885	0.02	0.998	0
IBE	IBE3	-9	19	.	.	60139512	60377085	237.574	11692	0.02	0.996	0.001
IBE	IBE4	-9	24	.	.	8834689	9264936	430.248	21173	0.02	0.998	0
IBE	IBE6	-9	24	.	.	8834689	9264936	430.248	21173	0.02	0.999	0
IBE	IBE1	-9	9	.	.	86857166	87632376	775.211	38147	0.02	0.999	0
IBE	IBE3	-9	10	.	.	3901399	4512871	611.473	30089	0.02	0.998	0.001
IBE	IBE7	-9	7	.	.	9749247	10124042	374.796	18442	0.02	0.998	0
SAA	KSA8	-9	1	.	.	30592496	30872616	280.121	13783	0.02	0.99	0
IBE	IBE10	-9	16	.	.	34418364	34691608	273.245	13444	0.02	0.999	0
IBE	IBE3	-9	7	.	.	1616460	2139285	522.826	25721	0.02	0.999	0.001
HSC	E12A	-9	5	.	.	7737794	7944647	206.854	10176	0.02	0.99	0.001
IBE	IBE4	-9	8	.	.	107868649	108080362	211.714	10415	0.02	0.998	0.001
ALG	ALG2	-9	23	.	.	15586940	16850326	1263.39	62150	0.02	0.999	0
HSC	E9A	-9	22	.	.	54613402	54847195	233.794	11501	0.02	0.995	0
HSC	E9A	-9	14	.	.	84699102	84903265	204.164	10043	0.02	0.998	0
IBE	IBE1	-9	6	.	.	107324359	108188483	864.125	42505	0.02	0.999	0
ALG	ALG1	-9	12	.	.	3134661	3362398	227.738	11202	0.02	1	0
IMC	EX3A	-9	13	.	.	9425819	10002473	576.655	28364	0.02	0.997	0
HSC	E11A	-9	10	.	.	6719378	6994228	274.851	13519	0.02	0.997	0
IBE	IBE2	-9	27	.	.	1281519	2057847	776.329	38185	0.02	0.998	0
IMC	EC16A	-9	8	.	.	107576918	107805903	228.986	11263	0.02	0.999	0.001
IMC	EC10A	-9	15	.	.	79091096	79376261	285.166	14026	0.02	0.997	0
IBE	IBE6	-9	11	.	.	56684650	57081771	397.122	19531	0.02	0.999	0
IBE	IBE9	-9	8	.	.	109542319	109885622	343.304	16884	0.02	0.998	0.001
JNG	JNG7	-9	25	.	.	7900725	8107289	206.565	10159	0.02	0.997	0.001
BOE	NBO1	-9	23	.	.	15730513	16849975	1119.46	55047	0.02	0.999	0
IBE	IBE1	-9	27	.	.	33735609	34053292	317.684	15621	0.02	0.999	0
JNG	JNG10	-9	2	.	.	133523820	133736097	212.278	10438	0.02	0.999	0.001
HSC	E4A	-9	27	.	.	43350821	43613453	262.633	12914	0.02	0.997	0.001
BOE	NBO4	-9	21	.	.	7538661	7935898	397.238	19532	0.02	0.999	0.001
IBE	IBE6	-9	29	.	.	15052633	15562860	510.228	25087	0.02	0.998	0.001
IBE	IBE2	-9	16	.	.	76800812	77060969	260.158	12791	0.02	0.998	0
BOE	NBO2	-9	14	.	.	86978838	87994885	1016.05	49954	0.02	1	0
IMC	C14A	-9	8	.	.	13946052	14406909	460.858	22658	0.02	1	0
IBE	IBE10	-9	27	.	.	35485977	35739009	253.033	12440	0.02	0.997	0.001
IBE	IBE1	-9	19	.	.	2953789	3467177	513.389	25240	0.02	1	0
IBE	IBE4	-9	4	.	.	9327128	9837388	510.261	25085	0.02	0.999	0
IBE	IBE1	-9	24	.	.	60009882	60432165	422.284	20759	0.02	0.999	0
IBE	IBE9	-9	24	.	.	60009882	60432165	422.284	20759	0.02	0.998	0.001
BOE	NBO4	-9	27	.	.	41427534	41650728	223.195	10972	0.02	0.999	0.001
JNG	JNG11	-9	27	.	.	1403425	1732815	329.391	16192	0.02	0.994	0
IBE	IBE2	-9	24	.	.	60009936	60432165	422.23	20755	0.02	0.999	0
IBE	IBE4	-9	3	.	.	1706749	2178249	471.501	23174	0.02	0.997	0
IBE	IBE10	-9	11	.	.	51990218	52390189	399.972	19658	0.02	0.997	0.003
IMC	EC2A	-9	14	.	.	1630323	2221790	591.468	29067	0.02	0.999	0
IBE	IBE4	-9	14	.	.	6530978	6892307	361.33	17757	0.02	0.999	0
HSC	E11A	-9	7	.	.	10030717	10308511	277.795	13651	0.02	0.995	0.001
SAA	KSA10	-9	28	.	.	40499328	40731953	232.626	11431	0.02	0.992	0
IBE	IBE6	-9	14	.	.	6526144	6858325	332.182	16323	0.02	0.999	0.001
IBE	IBE4	-9	7	.	.	6191767	6453153	261.387	12844	0.02	0.998	0
SAA	KSA6	-9	26	.	.	49614503	49858420	243.918	11985	0.02	0.992	0
HSC	E15A	-9	14	.	.	83805436	84022166	216.731	10649	0.02	0.992	0
SAA	KSA3	-9	12	.	.	28348124	28823562	475.439	23360	0.02	0.991	0
IBE	IBE6	-9	9	.	.	88393578	88790376	396.799	19495	0.02	0.998	0.001
BOE	NBO1	-9	23	.	.	15204833	15730501	525.669	25825	0.02	0.999	0
HSC	E4A	-9	23	.	.	1283054	1575391	292.338	14361	0.02	0.997	0
IBE	IBE3	-9	24	.	.	15098706	15330881	232.176	11405	0.02	0.997	0.002
IBE	IBE3	-9	19	.	.	15760664	16757131	996.468	48946	0.02	0.998	0
HSC	E11A	-9	19	.	.	60204662	60441687	237.026	11642	0.02	0.994	0
IBE	IBE6	-9	2	.	.	52865731	53085035	219.305	10771	0.02	0.999	0
IBE	IBE7	-9	3	.	.	108971223	109187764	216.542	10635	0.02	0.996	0.002
SAA	KSA3	-9	13	.	.	80269463	80491611	222.149	10910	0.02	0.992	0
HSC	E11A	-9	24	.	.	18199627	18445950	246.324	12097	0.02	0.997	0
HSC	E15A	-9	26	.	.	25447563	25688226	240.664	11819	0.02	0.996	0
IBE	IBE9	-9	29	.	.	3479044	3922744	443.701	21789	0.02	0.999	0
IBE	IBE10	-9	20	.	.	66540586	66765277	224.692	11034	0.02	0.998	0
IMC	EX3A	-9	7	.	.	2035872	2348667	312.796	15360	0.02	0.997	0.001
HSC	E9A	-9	10	.	.	7480458	7723079	242.622	11914	0.02	0.997	0
IBE	IBE9	-9	22	.	.	57898483	58245368	346.886	17033	0.02	0.998	0
IBE	IBE4	-9	8	.	.	107460080	107866181	406.102	19938	0.02	0.998	0
IBE	IBE4	-9	27	.	.	41027585	41547721	520.137	25535	0.02	0.998	0
IBE	IBE7	-9	1	.	.	153416722	153879281	462.56	22708	0.02	0.998	0
IBE	IBE1	-9	19	.	.	2752938	2953643	200.706	9853	0.02	0.999	0
IMC	EX12A	-9	12	.	.	86350129	86591843	241.715	11866	0.02	0.997	0.001
IBE	IBE4	-9	27	.	.	2080193	3233748	1153.56	56628	0.02	0.998	0
IMC	X26A	-9	1	.	.	9794764	10337831	543.068	26659	0.02	0.999	0
IBE	IBE5	-9	4	.	.	9243052	10057654	814.603	39988	0.02	0.999	0
IBE	IBE1	-9	11	.	.	57427734	57795753	368.02	18065	0.02	0.999	0
SAA	ASA1	-9	20	.	.	64958263	66976074	2017.81	99048	0.02	0.999	0
SAA	KSA6	-9	1	.	.	31182616	31476566	293.951	14429	0.02	0.993	0
HSC	E4A	-9	16	.	.	34432394	34770234	337.841	16583	0.02	0.998	0.001
IMC	EX16A	-9	20	.	.	45570552	46016678	446.127	21898	0.02	0.999	0
ALG	ALG8	-9	15	.	.	79192558	79504991	312.434	15335	0.02	1	0
IBE	IBE2	-9	22	.	.	57829727	58363513	533.787	26198	0.02	0.999	0
IBE	IBE1	-9	24	.	.	15117411	15323731	206.321	10126	0.02	0.996	0.002
IMC	EX3A	-9	10	.	.	8279030	8574496	295.467	14501	0.02	0.998	0
BOE	NBO2	-9	19	.	.	16135760	16444022	308.263	15129	0.02	1	0
IBE	IBE7	-9	19	.	.	15792910	16757131	964.222	47322	0.02	0.999	0
BOE	NBO4	-9	13	.	.	79720974	80003525	282.552	13867	0.02	0.998	0.001
IBE	IBE5	-9	24	.	.	15098706	15323731	225.026	11043	0.02	0.996	0.002
IBE	IBE9	-9	24	.	.	15098706	15323731	225.026	11043	0.02	0.997	0.002
IBE	IBE10	-9	14	.	.	86608208	86809537	201.33	9880	0.02	0.998	0.001
IBE	IBE5	-9	14	.	.	86608208	86861299	253.092	12420	0.02	0.999	0
IBE	IBE7	-9	11	.	.	57427521	57795753	368.233	18068	0.02	0.999	0
SAA	ASA1	-9	10	.	.	1796357	3074806	1278.45	62729	0.02	1	0
IMC	EC6A	-9	8	.	.	107870627	108091623	220.997	10843	0.02	0.999	0
IBE	IBE2	-9	25	.	.	24234199	24509904	275.706	13527	0.02	0.998	0
IBE	IBE1	-9	21	.	.	17421102	17752502	331.401	16259	0.02	0.998	0.002
IBE	IBE4	-9	6	.	.	110824562	111263238	438.677	21522	0.02	0.999	0
BOE	NBO2	-9	1	.	.	26628114	27135967	507.854	24915	0.02	0.999	0.001
IBE	IBE7	-9	1	.	.	152941202	153313465	372.264	18263	0.02	0.998	0
IBE	IBE9	-9	6	.	.	1655513	2509357	853.845	41889	0.02	0.999	0.001
IBE	IBE7	-9	24	.	.	60040659	60432165	391.507	19207	0.02	0.999	0
SAA	KSA3	-9	26	.	.	25441459	25663889	222.431	10912	0.02	0.994	0
IBE	IBE1	-9	11	.	.	89854294	90268019	413.726	20296	0.02	0.999	0
BOE	KBO3	-9	11	.	.	89728663	90027384	298.722	14654	0.02	0.994	0
IMC	EX16A	-9	1	.	.	30598054	30855675	257.622	12637	0.02	0.999	0
SAA	ASA2	-9	20	.	.	54841863	55116875	275.013	13490	0.02	0.997	0.001
IBE	IBE4	-9	1	.	.	10708127	11031001	322.875	15837	0.02	0.999	0
ALG	ALG9	-9	24	.	.	12884878	13234615	349.738	17154	0.02	0.999	0.001
IMC	EX12A	-9	26	.	.	49467404	49973970	506.567	24846	0.02	0.997	0
IBE	IBE7	-9	4	.	.	117080282	117680088	599.807	29418	0.02	0.998	0
IBE	IBE4	-9	22	.	.	57829727	58364723	534.997	26239	0.02	0.998	0
IBE	IBE5	-9	4	.	.	113475993	113694995	219.003	10741	0.02	0.997	0.001
IBE	IBE6	-9	15	.	.	15225449	15434971	209.523	10276	0.02	0.999	0.001
IBE	IBE4	-9	12	.	.	79159142	79971055	811.914	39819	0.02	0.999	0
IBE	IBE1	-9	19	.	.	101586	521604	420.019	20599	0.02	0.999	0
HSC	E15A	-9	9	.	.	87719795	87949635	229.841	11272	0.02	0.992	0
IBE	IBE1	-9	20	.	.	54785273	54990055	204.783	10043	0.02	0.996	0.004
IBE	IBE4	-9	20	.	.	54785273	54990055	204.783	10043	0.02	0.996	0.004
JNG	JNG11	-9	10	.	.	8636157	9166322	530.166	26000	0.02	0.992	0.001
IMC	EC16A	-9	28	.	.	2084409	2286585	202.177	9915	0.02	0.999	0.001
IBE	IBE1	-9	13	.	.	80231642	80479107	247.466	12136	0.02	0.997	0.002
IBE	IBE2	-9	13	.	.	80231642	80479107	247.466	12136	0.02	0.997	0.002
IBE	IBE1	-9	17	.	.	33432834	33829284	396.451	19442	0.02	0.998	0.001
IMC	EX8A	-9	8	.	.	14162810	14405992	243.183	11925	0.02	0.997	0.001
ALG	ALG1	-9	19	.	.	15618151	16873142	1254.99	61541	0.02	0.999	0
IBE	IBE3	-9	11	.	.	57426645	57795753	369.109	18099	0.02	0.999	0
BOE	KBO1	-9	27	.	.	2281286	2706274	424.989	20839	0.02	0.993	0
JNG	JNG11	-9	26	.	.	25238679	25551088	312.41	15318	0.02	0.994	0.001
IBE	IBE3	-9	3	.	.	1621423	2260486	639.064	31334	0.02	0.998	0
SAA	ASA1	-9	24	.	.	58950744	59917819	967.076	47415	0.02	1	0
IBE	IBE1	-9	12	.	.	79159142	79968798	809.657	39695	0.02	0.999	0
BOE	NBO1	-9	21	.	.	7437357	8165002	727.646	35672	0.02	0.999	0.001
SAA	KSA7	-9	2	.	.	79050472	79286584	236.113	11575	0.02	0.994	0
IMC	EC4A	-9	20	.	.	47797255	48072846	275.592	13510	0.02	0.998	0.001
IBE	IBE1	-9	8	.	.	109196655	109885622	688.968	33773	0.02	0.999	0
ALG	ALG6	-9	1	.	.	151440095	151705586	265.492	13014	0.02	0.999	0.001
IBE	IBE1	-9	21	.	.	17752561	18439532	686.972	33673	0.02	0.999	0
IBE	IBE3	-9	29	.	.	15052633	15685380	632.748	31015	0.02	0.998	0.001
IBE	IBE2	-9	8	.	.	107437709	107682387	244.679	11993	0.02	0.997	0.002
HSC	E2A	-9	12	.	.	24451953	24748346	296.394	14526	0.02	0.998	0
IBE	IBE9	-9	27	.	.	6672178	6872406	200.229	9813	0.02	0.997	0.002
IBE	IBE10	-9	26	.	.	44732059	45396768	664.71	32574	0.02	0.998	0
JNG	JNG11	-9	5	.	.	114329194	114530358	201.165	9858	0.02	0.996	0
IBE	IBE5	-9	16	.	.	75938261	76396026	457.766	22431	0.02	0.999	0
ALG	ALG4	-9	26	.	.	49618475	49834471	215.997	10584	0.02	0.994	0.002
IMC	EC4A	-9	19	.	.	15961290	16265704	304.415	14916	0.02	0.998	0
JNG	JNG6	-9	9	.	.	88309872	88639028	329.157	16128	0.02	0.994	0.001
IBE	IBE9	-9	23	.	.	15403280	15616329	213.05	10439	0.02	0.998	0.002
IBE	IBE2	-9	1	.	.	151440283	151705518	265.236	12996	0.02	0.999	0
SAA	ASA1	-9	26	.	.	25147473	25630350	482.878	23658	0.02	0.997	0
IBE	IBE4	-9	1	.	.	13143129	13639718	496.59	24329	0.02	0.998	0.001
IBE	IBE1	-9	5	.	.	7539309	7946884	407.576	19968	0.02	0.999	0
HSC	E10A	-9	15	.	.	70187509	70468906	281.398	13786	0.02	0.996	0
IBE	IBE10	-9	10	.	.	6719928	6970649	250.722	12283	0.02	0.995	0.003
IBE	IBE6	-9	10	.	.	6719928	6970649	250.722	12283	0.02	0.995	0.004
IBE	IBE6	-9	3	.	.	1621423	1984464	363.042	17785	0.02	0.998	0.001
IBE	IBE2	-9	19	.	.	59717636	60219126	501.491	24567	0.02	0.999	0
IBE	IBE5	-9	4	.	.	118645821	120289765	1643.94	80530	0.02	0.998	0
IMC	EC17A	-9	12	.	.	28602522	29029360	426.839	20909	0.02	0.999	0
HSC	E7A	-9	11	.	.	56451380	57206849	755.47	37007	0.02	0.999	0
SAA	KSA9	-9	5	.	.	2242135	2501709	259.575	12715	0.02	0.99	0
IBE	IBE6	-9	1	.	.	103013766	103357664	343.899	16845	0.02	0.997	0.001
ALG	ALG2	-9	1	.	.	151441580	151702596	261.017	12785	0.02	0.998	0
HSC	E11A	-9	19	.	.	61074393	61329471	255.079	12494	0.02	0.997	0.001
ALG	ALG10	-9	24	.	.	15204576	15437955	233.38	11431	0.02	0.999	0
IMC	EC5A	-9	6	.	.	74457369	75439393	982.025	48099	0.02	0.999	0
IMC	EC6A	-9	8	.	.	107456715	107870244	413.53	20254	0.02	0.999	0
IMC	EC17A	-9	6	.	.	78871022	79396276	525.255	25726	0.02	0.998	0
IBE	IBE3	-9	1	.	.	30623697	30886110	262.414	12852	0.02	0.999	0.001
IBE	IBE5	-9	9	.	.	86853177	87190623	337.447	16526	0.02	0.998	0.001
IBE	IBE9	-9	1	.	.	152989151	153198595	209.445	10257	0.02	0.998	0.001
IBE	IBE4	-9	9	.	.	88394740	88642027	247.288	12110	0.02	0.999	0
IBE	IBE3	-9	3	.	.	4638007	5080033	442.027	21645	0.02	0.998	0
IBE	IBE4	-9	26	.	.	25235600	25582242	346.643	16974	0.02	0.998	0.001
IBE	IBE10	-9	28	.	.	38412913	38983239	570.327	27927	0.02	0.999	0
SAA	KSA6	-9	15	.	.	15132162	15398419	266.258	13037	0.02	0.995	0
JNG	JNG6	-9	19	.	.	16165274	16368038	202.765	9928	0.02	0.996	0.001
ALG	ALG5	-9	2	.	.	127768695	128130459	361.765	17713	0.02	0.995	0.001
IBE	IBE10	-9	19	.	.	2752385	2953643	201.259	9854	0.02	0.999	0
HSC	E3A	-9	15	.	.	79103060	79375280	272.221	13328	0.02	0.996	0.002
JNG	JNG11	-9	27	.	.	494651	861227	366.577	17947	0.02	0.992	0.001
IBE	IBE3	-9	11	.	.	53599549	53970920	371.372	18181	0.02	0.999	0
IBE	IBE3	-9	19	.	.	15289078	15613596	324.519	15887	0.02	0.999	0
HSC	E15A	-9	6	.	.	112258888	112557017	298.13	14595	0.02	0.994	0
IBE	IBE1	-9	1	.	.	153460098	153879281	419.184	20521	0.02	0.999	0
IBE	IBE10	-9	1	.	.	153460098	153879281	419.184	20521	0.02	0.999	0
IBE	IBE1	-9	6	.	.	51601287	51877620	276.334	13527	0.02	0.999	0
IBE	IBE9	-9	20	.	.	53807591	54030915	223.325	10932	0.02	0.997	0.002
IBE	IBE3	-9	1	.	.	153460104	153879281	419.178	20519	0.02	0.999	0
SAA	ASA1	-9	29	.	.	14616813	15095332	478.52	23423	0.02	0.998	0
ALG	ALG6	-9	8	.	.	107460161	108148007	687.847	33669	0.02	1	0
JNG	JNG7	-9	28	.	.	1206191	1593295	387.105	18947	0.02	0.997	0.001
IBE	IBE4	-9	15	.	.	10684440	10927385	242.946	11891	0.02	0.999	0
IBE	IBE3	-9	15	.	.	14828392	15030334	201.943	9884	0.02	0.997	0.003
IBE	IBE10	-9	6	.	.	9150200	9421311	271.112	13269	0.02	0.998	0.001
IBE	IBE7	-9	12	.	.	1907001	2112165	205.165	10041	0.02	0.998	0.001
HSC	E9A	-9	1	.	.	9836177	10330329	494.153	24183	0.02	0.998	0
IMC	EC17A	-9	25	.	.	23863751	24591409	727.659	35610	0.02	0.999	0
IBE	IBE6	-9	10	.	.	1065295	1304140	238.846	11688	0.02	0.998	0
IBE	IBE7	-9	1	.	.	32976911	33287240	310.33	15186	0.02	0.999	0
IMC	EX8A	-9	24	.	.	9940319	10258005	317.687	15546	0.02	0.996	0
IBE	IBE1	-9	2	.	.	810512	1474931	664.42	32512	0.02	0.999	0
SAA	KSA10	-9	3	.	.	4760807	5034095	273.289	13372	0.02	0.992	0
JNG	JNG11	-9	11	.	.	7878225	8093636	215.412	10540	0.02	0.991	0
IBE	IBE2	-9	13	.	.	82682428	83033742	351.315	17187	0.02	0.998	0
IBE	IBE6	-9	13	.	.	82682428	83033742	351.315	17187	0.02	0.998	0
IBE	IBE10	-9	11	.	.	53584384	53970684	386.301	18898	0.02	0.999	0
BOE	KBO3	-9	20	.	.	64785164	65033818	248.655	12164	0.02	0.994	0
IBE	IBE3	-9	24	.	.	60093029	60393567	300.539	14702	0.02	1	0
IBE	IBE10	-9	12	.	.	79187895	79970986	783.092	38306	0.02	1	0
IBE	IBE10	-9	22	.	.	41401835	41725698	323.864	15841	0.02	0.998	0.002
IBE	IBE7	-9	22	.	.	41401835	41725698	323.864	15841	0.02	0.998	0.001
HSC	E11A	-9	1	.	.	13403575	13675941	272.367	13322	0.02	0.998	0
JNG	JNG1	-9	6	.	.	111785185	112071962	286.778	14026	0.02	0.995	0.001
IBE	IBE10	-9	2	.	.	60441140	60737083	295.944	14474	0.02	0.999	0
HSC	E14A	-9	20	.	.	64772555	65120691	348.137	17026	0.02	0.996	0
SAA	ASA4	-9	21	.	.	58439283	58693128	253.846	12414	0.02	0.998	0
BOE	NBO4	-9	15	.	.	13964441	14169356	204.916	10021	0.02	0.999	0.001
IBE	IBE10	-9	27	.	.	6242250	6462751	220.502	10783	0.02	0.998	0.001
IBE	IBE3	-9	27	.	.	6242250	6462751	220.502	10783	0.02	0.997	0.001
IBE	IBE4	-9	27	.	.	6242250	6462751	220.502	10783	0.02	0.998	0.001
IBE	IBE5	-9	27	.	.	6242250	6462751	220.502	10783	0.02	0.998	0.001
IBE	IBE1	-9	14	.	.	6378294	6890658	512.365	25055	0.02	1	0
IBE	IBE6	-9	6	.	.	105265247	105474123	208.877	10214	0.02	0.999	0
IBE	IBE3	-9	8	.	.	107460080	107727137	267.058	13059	0.02	1	0
IBE	IBE10	-9	20	.	.	50425501	50635423	209.923	10265	0.02	0.998	0.001
IBE	IBE3	-9	15	.	.	70235697	70636427	400.731	19595	0.02	0.998	0
IBE	IBE10	-9	20	.	.	47758583	48127834	369.252	18055	0.02	0.998	0
BOE	NBO1	-9	25	.	.	7866942	8245417	378.476	18505	0.02	1	0
IBE	IBE5	-9	20	.	.	64830591	65098453	267.863	13096	0.02	0.998	0
IMC	EC1A	-9	11	.	.	50940381	51286431	346.051	16918	0.02	0.998	0
JNG	JNG11	-9	12	.	.	74732019	75007257	275.239	13456	0.02	0.995	0
IBE	IBE7	-9	29	.	.	48724632	49594612	869.981	42531	0.02	0.999	0
HSC	E10A	-9	16	.	.	7989673	8198280	208.608	10198	0.02	0.996	0.001
IBE	IBE7	-9	2	.	.	545647	809634	263.988	12905	0.02	0.999	0
IBE	IBE1	-9	20	.	.	65989838	66212753	222.916	10897	0.02	0.998	0
ALG	ALG7	-9	7	.	.	99334222	99814549	480.328	23480	0.02	1	0
SAA	KSA6	-9	12	.	.	80585840	80805139	219.3	10720	0.02	0.99	0
IBE	IBE4	-9	15	.	.	15116418	15326103	209.686	10250	0.02	0.997	0.003
HSC	E11A	-9	12	.	.	24416052	24829255	413.204	20197	0.02	0.997	0
BOE	NBO2	-9	6	.	.	51314422	51569950	255.529	12490	0.02	0.998	0.002
IBE	IBE9	-9	7	.	.	4770295	5002981	232.687	11373	0.02	0.999	0
IBE	IBE3	-9	6	.	.	75779206	76124920	345.715	16897	0.02	0.999	0
IMC	EC2A	-9	6	.	.	112302937	112703834	400.898	19594	0.02	0.999	0
HSC	E3A	-9	20	.	.	2075653	2281442	205.79	10058	0.02	0.995	0.001
HSC	E5A	-9	3	.	.	1878740	2278494	399.755	19538	0.02	0.997	0
HSC	E2A	-9	6	.	.	51610566	52169645	559.08	27324	0.02	0.997	0
IBE	IBE7	-9	1	.	.	151783063	152239067	456.005	22286	0.02	0.998	0
JNG	JNG11	-9	23	.	.	21000619	21331820	331.202	16185	0.02	0.995	0.001
HSC	E5A	-9	6	.	.	107437884	108069189	631.306	30848	0.02	0.999	0
IBE	IBE7	-9	9	.	.	88258389	88685188	426.8	20855	0.02	0.997	0.001
HSC	E15A	-9	29	.	.	15045934	15327392	281.459	13753	0.02	0.992	0
IBE	IBE3	-9	1	.	.	151743211	152037305	294.095	14370	0.02	0.998	0
HSC	E5A	-9	2	.	.	52808778	53202132	393.355	19220	0.02	0.999	0
JNG	JNG11	-9	16	.	.	76104737	76321450	216.714	10589	0.02	0.993	0.001
BOE	KBO2	-9	28	.	.	2590849	2809573	218.725	10687	0.02	0.993	0
IBE	IBE5	-9	18	.	.	6892104	7708601	816.498	39893	0.02	0.999	0
JNG	JNG11	-9	1	.	.	153424626	153650914	226.289	11056	0.02	0.994	0
IBE	IBE5	-9	11	.	.	34389549	34627279	237.731	11615	0.02	0.996	0
BOE	NBO4	-9	18	.	.	6985384	7254124	268.741	13130	0.02	0.999	0.001
IBE	IBE4	-9	1	.	.	9507600	9825404	317.805	15527	0.02	0.998	0.001
IBE	IBE4	-9	15	.	.	58075499	58351452	275.954	13482	0.02	0.997	0.002
IBE	IBE2	-9	1	.	.	26850475	27165022	314.548	15367	0.02	0.998	0
IBE	IBE5	-9	1	.	.	26850475	27165022	314.548	15367	0.02	0.997	0
IBE	IBE6	-9	19	.	.	16162545	16367645	205.101	10020	0.02	0.998	0.002
IBE	IBE1	-9	4	.	.	115517906	115723442	205.537	10041	0.02	0.998	0.001
HSC	E14A	-9	29	.	.	3024823	3489795	464.973	22714	0.02	0.996	0
[truncated: 55,226 more rows]
