# Supplementary material for: Genomic Inbreeding and Runs of Homozygosity Analysis of Cashmere Goat
Source: Animals (Basel). 2024 Apr 22;14(8):1246. doi: 10.3390/ani14081246 (PMC11047310; doi:10.3390/ani14081246)
Supplement: Supplementary file 1 [file animals-14-01246-s001.zip › Supplementary table S2.xlsx]

## Sheet: Sheet1
SupplementaryTable 2. Summary statistics for the numbers and lengths (in Mb) of ROH based on different ROH length classes (0-0.3Mb, 0.3-1.5Mb and >1.5Mb) of different populations.
Population	Total ROH Number			Number percentage (%)			Total ROH Length			Length percentage(%)
	Small(0-0.3Mb)	Medium(0.3-1.5Mb)	Large(>1.5Mb)	Small(0-0.3Mb)	Medium(0.3-1.5Mb)	Large(>1.5Mb)	Small(0-0.3Mb)	Medium(0.3-1.5Mb)	Large(>1.5Mb)	Small(0-0.3Mb)	Medium(0.3-1.5Mb)	Large(>1.5Mb)
IMC	4668	3383	100	57.269	41.5041	1.22684	1118.53	1733.16	193.51	36.73	56.91	6.36
HSC	3553	3453	21	50.5621	49.139	0.298847	858.46	1719	41.65	32.78	65.63	1.59
JNG	1605	1521	30	50.8555	48.1939	0.95057	384.99	766.02	58.01	31.84	63.36	4.8
BOE	1307	1934	175	38.2611	56.6159	5.12295	317.45	1070.14	451.1	17.27	58.2	24.53
SAA	2483	2755	106	46.4633	51.5531	1.98353	601.59	1476.04	248.44	25.86	63.46	10.68
ALG	1738	1701	127	48.7381	47.7005	3.56141	417.41	966.94	288.36	24.95	57.81	17.24
IBE	10579	15659	326	39.8246	58.9482	1.22722	2582.16	8582.17	624.12	21.9	72.8	5.3
