# Supplementary material for: Genomic Inbreeding and Runs of Homozygosity Analysis of Cashmere Goat
Source: Animals (Basel). 2024 Apr 22;14(8):1246. doi: 10.3390/ani14081246 (PMC11047310; doi:10.3390/ani14081246)
Supplement: Supplementary file 1 [file animals-14-01246-s001.zip › Supplementary table S3.xlsx]

## Sheet: Froh(IID)
Supplementary table S3: individuals inbreeding coefficients
IID	Total_ROH_Length	Inbreeding_Coefficient
ABO1	226.56	9.18664e-05
ABO2	226.459	9.18254e-05
ABO3	434.488	0.000176178
ABO4	711.592	0.000288539
ABO5	244.698	9.9221e-05
ABO6	719.608	0.000291789
ABS11	440.645	0.000178674
ABS8	440.645	0.000178674
ALG1	302460	0.122642
ALG10	120588	0.0488966
ALG2	135885	0.0550993
ALG3	130951	0.0530984
ALG4	144777	0.0587046
ALG5	104370	0.0423203
ALG6	157464	0.0638489
ALG7	210198	0.085232
ALG8	157159	0.0637255
ALG9	208855	0.0846873
ALS1	901.272	0.000365451
ALS13	901.272	0.000365451
ALS2	442.99	0.000179625
ALS5	204.605	8.2964e-05
ALS9	442.99	0.000179625
ASA1	303137	0.122917
ASA2	78406.9	0.0317927
ASA3	187601	0.0760691
ASA4	69191.9	0.0280562
ASA5	60093.2	0.0243668
ASA6	43115.2	0.0174825
C14A	124549	0.0505026
C1A	65211.5	0.0264422
C36A	66644.3	0.0270232
E10A	161592	0.0655229
E11A	298872	0.121188
E12A	63619.4	0.0257966
E13A	74754.9	0.0303119
E14A	165837	0.067244
E15A	154965	0.0628358
E1A	85401.5	0.0346289
E2A	203122	0.0823626
E3A	212738	0.0862617
E4A	225086	0.0912686
E5A	245036	0.0993583
E6A	208239	0.0844374
E7A	183300	0.074325
E8A	75336.4	0.0305477
E9A	261218	0.105919
EC10A	47462.2	0.0192452
EC11A	67734.8	0.0274653
EC12A	34524.6	0.0139992
EC13A	77626.4	0.0314762
EC14A	37944.8	0.015386
EC15A	80303.5	0.0325618
EC16A	86176.6	0.0349432
EC17A	91379	0.0370527
EC1A	111204	0.0450914
EC2A	212873	0.0863165
EC3A	69271.5	0.0280884
EC4A	71245.6	0.0288889
EC5A	156783	0.0635731
EC6A	68249.7	0.0276741
EC7A	96882.1	0.0392841
EC8A	58567.8	0.0237483
EC9A	43168	0.0175039
EX10A	44281	0.0179552
EX11A	37675	0.0152766
EX12A	81853.7	0.0331903
EX13A	53958.6	0.0218793
EX14A	145666	0.0590653
EX15	28801.6	0.0116786
EX16A	135455	0.0549249
EX17A	124437	0.0504573
EX18A	45071.2	0.0182756
EX1A	87440.2	0.0354556
EX2A	109138	0.0442538
EX3A	112488	0.0456119
EX4	2467.78	0.00100064
EX5A	54672.3	0.0221687
EX6A	44002.4	0.0178422
EX7A	38987.4	0.0158087
EX8A	80055.1	0.032461
EX9A	42857.3	0.0173779
IBE1	1.47894e+06	0.599688
IBE10	1.37805e+06	0.558775
IBE2	1.45779e+06	0.591108
IBE3	1.45649e+06	0.590583
IBE4	1.23194e+06	0.49953
IBE5	1.23124e+06	0.499247
IBE6	1.12758e+06	0.457215
IBE7	1.14482e+06	0.464204
IBE8	276.289	0.000112031
IBE9	1.28133e+06	0.519558
JNG1	33294.8	0.0135005
JNG10	71186.2	0.0288648
JNG11	754707	0.306021
JNG2	48373.2	0.0196145
JNG3	66956	0.0271496
JNG4	71431.2	0.0289642
JNG5	16687.9	0.00676668
JNG6	58023.4	0.0235275
JNG7	29325.8	0.0118911
JNG8	25642.3	0.0103975
JNG9	33392.9	0.0135403
KBO1	64232.1	0.0260451
KBO2	69967.1	0.0283705
KBO3	284510	0.115364
KSA1	136935	0.0555248
KSA10	264096	0.107086
KSA3	382343	0.155034
KSA5	138671	0.0562289
KSA6	147425	0.0597786
KSA7	180145	0.0730458
KSA8	157084	0.0636951
KSA9	177820	0.0721031
NBO1	370914	0.150399
NBO2	683075	0.276976
NBO4	363421	0.147361
X26A	42294.3	0.0171496
X4A	62021.4	0.0251487
