# Supplementary material for: Genomic Inbreeding and Runs of Homozygosity Analysis of Cashmere Goat
Source: Animals (Basel). 2024 Apr 22;14(8):1246. doi: 10.3390/ani14081246 (PMC11047310; doi:10.3390/ani14081246)
Supplement: Supplementary file 1 [file animals-14-01246-s001.zip › Supplementary table S4.xlsx]

## Sheet: Sheet3
Supplementary table S4. The top 0.1% of SNPs for ROH incidence
Population	CHR	SNP	BP	AFF	UNAFF	N_animals_ROH	incidence	bin_begin	bin_end	Z_score	p_value
ALG	2	.	7873421	0	6	6	60	7000000	8000000	3.48243	0.000248447
	3	.	61156469	0	6	6	60	61000000	62000000	3.48243	0.000248447
	3	.	92062330	0	6	6	60	92000000	93000000	3.48243	0.000248447
	4	.	20099461	0	6	6	60	20000000	21000000	3.48243	0.000248447
	4	.	68894249	0	6	6	60	68000000	69000000	3.48243	0.000248447
	4	.	69000003	0	6	6	60	69000000	70000000	3.48243	0.000248447
	5	.	107602	0	6	6	60	0	1000000	3.48243	0.000248447
	5	.	98935239	0	10	10	100	98000000	99000000	6.48568	4.41649e-11
	5	.	99173113	0	10	10	100	99000000	100000000	6.48568	4.41649e-11
	6	.	32726504	0	6	6	60	32000000	33000000	3.48243	0.000248447
	6	.	59463125	0	6	6	60	59000000	60000000	3.48243	0.000248447
	6	.	92592806	0	6	6	60	92000000	93000000	3.48243	0.000248447
	6	.	117337079	0	6	6	60	117000000	118000000	3.48243	0.000248447
	7	.	56808452	0	6	6	60	56000000	57000000	3.48243	0.000248447
	7	.	57000006	0	6	6	60	57000000	58000000	3.48243	0.000248447
	9	.	26402894	0	7	7	70	26000000	27000000	4.23324	1.15174e-05
	10	.	14634272	0	7	7	70	14000000	15000000	4.23324	1.15174e-05
	10	.	30130094	0	7	7	70	30000000	31000000	4.23324	1.15174e-05
	10	.	49300197	0	6	6	60	49000000	50000000	3.48243	0.000248447
	11	.	78143350	0	8	8	80	78000000	79000000	4.98405	3.11327e-07
	12	.	20402	0	7	7	70	0	1000000	4.23324	1.15174e-05
	12	.	15992155	0	7	7	70	15000000	16000000	4.23324	1.15174e-05
	12	.	16194881	0	7	7	70	16000000	17000000	4.23324	1.15174e-05
	12	.	35085941	0	7	7	70	35000000	36000000	4.23324	1.15174e-05
	12	.	50148716	0	6	6	60	50000000	51000000	3.48243	0.000248447
	13	.	49395371	0	6	6	60	49000000	50000000	3.48243	0.000248447
	13	.	53091620	0	10	10	100	53000000	54000000	6.48568	4.41649e-11
	14	.	22703034	0	6	6	60	22000000	23000000	3.48243	0.000248447
	14	.	30361463	0	7	7	70	30000000	31000000	4.23324	1.15174e-05
	14	.	62613595	0	7	7	70	62000000	63000000	4.23324	1.15174e-05
	15	.	30299970	0	6	6	60	30000000	31000000	3.48243	0.000248447
	15	.	32108558	0	7	7	70	32000000	33000000	4.23324	1.15174e-05
	16	.	48922403	0	7	7	70	48000000	49000000	4.23324	1.15174e-05
	16	.	49000013	0	7	7	70	49000000	50000000	4.23324	1.15174e-05
	18	.	15310548	0	7	7	70	15000000	16000000	4.23324	1.15174e-05
	18	.	36746042	0	6	6	60	36000000	37000000	3.48243	0.000248447
	19	.	34619466	0	7	7	70	34000000	35000000	4.23324	1.15174e-05
	27	.	12126613	0	9	9	90	12000000	13000000	5.73487	4.87937e-09
	29	.	17520035	0	7	7	70	17000000	18000000	4.23324	1.15174e-05
Population	CHR	SNP	BP	AFF	UNAFF	N_animals_ROH	Perc_animals_ROH	bin_begin	bin_end	Z_score	p_value
BOE	6	.	99794568	0	5	5	41.67	99000000	100000000	3.26937	0.000538945
	7	.	80696659	0	5	5	41.67	80000000	81000000	3.26937	0.000538945
	8	.	38474081	0	6	6	50	38000000	39000000	4.14464	1.70177e-05
	8	.	39000164	0	6	6	50	39000000	40000000	4.14464	1.70177e-05
	8	.	42895443	0	6	6	50	42000000	43000000	4.14464	1.70177e-05
	8	.	43000003	0	6	6	50	43000000	44000000	4.14464	1.70177e-05
	9	.	76073097	0	5	5	41.67	76000000	77000000	3.26937	0.000538945
	10	.	82299018	0	5	5	41.67	82000000	83000000	3.26937	0.000538945
	11	.	15008731	0	5	5	41.67	15000000	16000000	3.26937	0.000538945
	11	.	21070167	0	5	5	41.67	21000000	22000000	3.26937	0.000538945
	11	.	36484106	0	5	5	41.67	36000000	37000000	3.26937	0.000538945
	11	.	37000078	0	5	5	41.67	37000000	38000000	3.26937	0.000538945
	11	.	93661283	0	6	6	50	93000000	94000000	4.14464	1.70177e-05
	12	.	20033	0	5	5	41.67	0	1000000	3.26937	0.000538945
	12	.	14289035	0	8	8	66.67	14000000	15000000	5.89623	1.85954e-09
	12	.	15189251	0	8	8	66.67	15000000	16000000	5.89623	1.85954e-09
	12	.	44668476	0	6	6	50	44000000	45000000	4.14464	1.70177e-05
	12	.	50341520	0	6	6	50	50000000	51000000	4.14464	1.70177e-05
	13	.	15005708	0	5	5	41.67	15000000	16000000	3.26937	0.000538945
	13	.	21556158	0	5	5	41.67	21000000	22000000	3.26937	0.000538945
	13	.	22000046	0	5	5	41.67	22000000	23000000	3.26937	0.000538945
	13	.	23217811	0	5	5	41.67	23000000	24000000	3.26937	0.000538945
	13	.	24009662	0	5	5	41.67	24000000	25000000	3.26937	0.000538945
	13	.	25008217	0	5	5	41.67	25000000	26000000	3.26937	0.000538945
	13	.	34047159	0	5	5	41.67	34000000	35000000	3.26937	0.000538945
	13	.	35339317	0	5	5	41.67	35000000	36000000	3.26937	0.000538945
	14	.	17136053	0	5	5	41.67	17000000	18000000	3.26937	0.000538945
	15	.	32082401	0	5	5	41.67	32000000	33000000	3.26937	0.000538945
	16	.	47763603	0	5	5	41.67	47000000	48000000	3.26937	0.000538945
	16	.	48169638	0	5	5	41.67	48000000	49000000	3.26937	0.000538945
	16	.	49297825	0	6	6	50	49000000	50000000	4.14464	1.70177e-05
	16	.	50000046	0	5	5	41.67	50000000	51000000	3.26937	0.000538945
	19	.	22958898	0	6	6	50	22000000	23000000	4.14464	1.70177e-05
	19	.	23000016	0	6	6	50	23000000	24000000	4.14464	1.70177e-05
	20	.	58325036	0	5	5	41.67	58000000	59000000	3.26937	0.000538945
	22	.	28793886	0	5	5	41.67	28000000	29000000	3.26937	0.000538945
	22	.	29000001	0	5	5	41.67	29000000	30000000	3.26937	0.000538945
	22	.	37210124	0	5	5	41.67	37000000	38000000	3.26937	0.000538945
	22	.	38134916	0	5	5	41.67	38000000	39000000	3.26937	0.000538945
	22	.	39000039	0	5	5	41.67	39000000	40000000	3.26937	0.000538945
	23	.	12789804	0	5	5	41.67	12000000	13000000	3.26937	0.000538945
	23	.	13789632	0	5	5	41.67	13000000	14000000	3.26937	0.000538945
	23	.	14000012	0	5	5	41.67	14000000	15000000	3.26937	0.000538945
	27	.	4596458	0	5	5	41.67	4000000	5000000	3.26937	0.000538945
	29	.	35112790	0	5	5	41.67	35000000	36000000	3.26937	0.000538945
Population	CHR	SNP	BP	AFF	UNAFF	N_animals_ROH	Perc_animals_ROH	bin_begin	bin_end	Z_score	p_value
HSC	1	.	86100374	0	8	8	53.33	86000000	87000000	3.42392	0.000308628
	1	.	103374245	0	8	8	53.33	103000000	104000000	3.42392	0.000308628
	1	.	108729338	0	9	9	60	108000000	109000000	4.01925	2.91915e-05
	4	.	75393805	0	10	10	66.67	75000000	76000000	4.61459	1.96936e-06
	5	.	18566006	0	11	11	73.33	18000000	19000000	5.20903	9.49132e-08
	5	.	68732068	0	8	8	53.33	68000000	69000000	3.42392	0.000308628
	5	.	98958889	0	9	9	60	98000000	99000000	4.01925	2.91915e-05
	5	.	99173113	0	9	9	60	99000000	100000000	4.01925	2.91915e-05
	6	.	32536123	0	8	8	53.33	32000000	33000000	3.42392	0.000308628
	6	.	95450274	0	12	12	80	95000000	96000000	5.80437	3.23041e-09
	11	.	14880801	0	13	13	86.67	14000000	15000000	6.39971	7.78375e-11
	11	.	15000008	0	13	13	86.67	15000000	16000000	6.39971	7.78375e-11
	11	.	43260012	0	9	9	60	43000000	44000000	4.01925	2.91915e-05
	12	.	20375	0	12	12	80	0	1000000	5.80437	3.23041e-09
	12	.	14289299	0	11	11	73.33	14000000	15000000	5.20903	9.49132e-08
	12	.	15164925	0	10	10	66.67	15000000	16000000	4.61459	1.96936e-06
	12	.	16194881	0	9	9	60	16000000	17000000	4.01925	2.91915e-05
	12	.	33649947	0	9	9	60	33000000	34000000	4.01925	2.91915e-05
	15	.	31976842	0	9	9	60	31000000	32000000	4.01925	2.91915e-05
	15	.	32187515	0	15	15	100	32000000	33000000	7.58949	1.60585e-14
	15	.	39750686	0	9	9	60	39000000	40000000	4.01925	2.91915e-05
	16	.	41630167	0	8	8	53.33	41000000	42000000	3.42392	0.000308628
	16	.	43221839	0	9	9	60	43000000	44000000	4.01925	2.91915e-05
	20	.	3069714	0	9	9	60	3000000	4000000	4.01925	2.91915e-05
	21	.	32030221	0	8	8	53.33	32000000	33000000	3.42392	0.000308628
	24	.	41137001	0	8	8	53.33	41000000	42000000	3.42392	0.000308628
	24	.	42577323	0	8	8	53.33	42000000	43000000	3.42392	0.000308628
	24	.	43416553	0	12	12	80	43000000	44000000	5.80437	3.23041e-09
	24	.	44000002	0	10	10	66.67	44000000	45000000	4.61459	1.96936e-06
Population	CHR	SNP	BP	AFF	UNAFF	N_animals_ROH	Perc_animals_ROH	bin_begin	bin_end	Z_score	p_value
IMC	1	.	82572834	0	17	17	33.33	82000000	83000000	4.3034	8.40975e-06
	1	.	108775744	0	18	18	35.29	108000000	109000000	4.60874	2.02562e-06
	1	.	109000009	0	16	16	31.37	109000000	110000000	3.99807	3.19307e-05
	6	.	95438689	0	19	19	37.25	95000000	96000000	4.91407	4.46024e-07
	6	.	116631870	0	16	16	31.37	116000000	117000000	3.99807	3.19307e-05
	8	.	42979802	0	16	16	31.37	42000000	43000000	3.99807	3.19307e-05
	8	.	43019555	0	17	17	33.33	43000000	44000000	4.3034	8.40975e-06
	8	.	44083021	0	19	19	37.25	44000000	45000000	4.91407	4.46024e-07
	11	.	14983085	0	24	24	47.06	14000000	15000000	6.4423	5.88392e-11
	11	.	15035409	0	27	27	52.94	15000000	16000000	7.3583	9.31342e-14
	12	.	20613	0	24	24	47.06	0	1000000	6.4423	5.88392e-11
	12	.	14290603	0	27	27	52.94	14000000	15000000	7.3583	9.31342e-14
	12	.	15167496	0	28	28	54.9	15000000	16000000	7.66363	9.03731e-15
	12	.	35085936	0	24	24	47.06	35000000	36000000	6.4423	5.88392e-11
	12	.	50663894	0	31	31	60.78	50000000	51000000	8.57963	4.75875e-18
	12	.	51000045	0	27	27	52.94	51000000	52000000	7.3583	9.31342e-14
	15	.	31970419	0	24	24	47.06	31000000	32000000	6.4423	5.88392e-11
	15	.	32194654	0	34	34	66.67	32000000	33000000	9.49719	1.07811e-21
	16	.	49539159	0	17	17	33.33	49000000	50000000	4.3034	8.40975e-06
	16	.	78996533	0	18	18	35.29	78000000	79000000	4.60874	2.02562e-06
	16	.	79001827	0	20	20	39.22	79000000	80000000	5.22096	8.89981e-08
	18	.	36904369	0	26	26	50.98	36000000	37000000	7.05297	8.75724e-13
	18	.	37000035	0	21	21	41.18	37000000	38000000	5.5263	1.63531e-08
	18	.	39894576	0	17	17	33.33	39000000	40000000	4.3034	8.40975e-06
	18	.	40089839	0	16	16	31.37	40000000	41000000	3.99807	3.19307e-05
	19	.	22988153	0	21	21	41.18	22000000	23000000	5.5263	1.63531e-08
	19	.	23000016	0	20	20	39.22	23000000	24000000	5.22096	8.89981e-08
	22	.	17393076	0	20	20	39.22	17000000	18000000	5.22096	8.89981e-08
	23	.	8746344	0	16	16	31.37	8000000	9000000	3.99807	3.19307e-05
	24	.	43896883	0	21	21	41.18	43000000	44000000	5.5263	1.63531e-08
Population	CHR	SNP	BP	AFF	UNAFF	N_animals_ROH	Perc_animals_ROH	bin_begin	bin_end	Z_score	p_value
JNG	1	.	109149683	0	5	5	45.45	109000000	110000000	3.92795	4.2836e-05
	1	.	132185673	0	5	5	45.45	132000000	133000000	3.92795	4.2836e-05
	5	.	98958889	0	7	7	63.64	98000000	99000000	5.89837	1.83554e-09
	5	.	99173113	0	7	7	63.64	99000000	100000000	5.89837	1.83554e-09
	7	.	89587943	0	5	5	45.45	89000000	90000000	3.92795	4.2836e-05
	7	.	90366511	0	5	5	45.45	90000000	91000000	3.92795	4.2836e-05
	11	.	15098720	0	6	6	54.55	15000000	16000000	4.9137	4.4686e-07
	12	.	20407	0	8	8	72.73	0	1000000	6.88304	2.92946e-12
	12	.	14289299	0	7	7	63.64	14000000	15000000	5.89837	1.83554e-09
	12	.	35085936	0	9	9	81.82	35000000	36000000	7.86771	1.80602e-15
	12	.	50529057	0	8	8	72.73	50000000	51000000	6.88304	2.92946e-12
	13	.	45795673	0	5	5	45.45	45000000	46000000	3.92795	4.2836e-05
	15	.	32207835	0	6	6	54.55	32000000	33000000	4.9137	4.4686e-07
	16	.	49525291	0	6	6	54.55	49000000	50000000	4.9137	4.4686e-07
	18	.	36769485	0	7	7	63.64	36000000	37000000	5.89837	1.83554e-09
	23	.	8741063	0	8	8	72.73	8000000	9000000	6.88304	2.92946e-12
	25	.	3792109	0	5	5	45.45	3000000	4000000	3.92795	4.2836e-05
	29	.	39502558	0	6	6	54.55	39000000	40000000	4.9137	4.4686e-07
Population	CHR	SNP	BP	AFF	UNAFF	N_animals_ROH	Perc_animals_ROH	bin_begin	bin_end	Z_score	p_value
SAA	1	.	36650932	0	6	6	42.86	36000000	37000000	3.19497	0.000699228
	1	.	82844968	0	7	7	50	82000000	83000000	3.94004	4.07338e-05
	1	.	83000151	0	7	7	50	83000000	84000000	3.94004	4.07338e-05
	2	.	7841215	0	6	6	42.86	7000000	8000000	3.19497	0.000699228
	3	.	68172206	0	7	7	50	68000000	69000000	3.94004	4.07338e-05
	3	.	91934678	0	7	7	50	91000000	92000000	3.94004	4.07338e-05
	3	.	92000013	0	7	7	50	92000000	93000000	3.94004	4.07338e-05
	5	.	59274105	0	6	6	42.86	59000000	60000000	3.19497	0.000699228
	5	.	69967556	0	7	7	50	69000000	70000000	3.94004	4.07338e-05
	5	.	70000018	0	7	7	50	70000000	71000000	3.94004	4.07338e-05
	5	.	98958917	0	6	6	42.86	98000000	99000000	3.19497	0.000699228
	5	.	99173113	0	6	6	42.86	99000000	100000000	3.19497	0.000699228
	6	.	59519106	0	6	6	42.86	59000000	60000000	3.19497	0.000699228
	6	.	101926147	0	6	6	42.86	101000000	102000000	3.19497	0.000699228
	6	.	102000075	0	6	6	42.86	102000000	103000000	3.19497	0.000699228
	7	.	27591343	0	6	6	42.86	27000000	28000000	3.19497	0.000699228
	7	.	57465263	0	6	6	42.86	57000000	58000000	3.19497	0.000699228
	7	.	58311465	0	6	6	42.86	58000000	59000000	3.19497	0.000699228
	7	.	59893110	0	6	6	42.86	59000000	60000000	3.19497	0.000699228
	7	.	60087703	0	7	7	50	60000000	61000000	3.94004	4.07338e-05
	8	.	74987548	0	8	8	57.14	74000000	75000000	4.68511	1.39903e-06
	8	.	75000148	0	8	8	57.14	75000000	76000000	4.68511	1.39903e-06
	9	.	73812240	0	7	7	50	73000000	74000000	3.94004	4.07338e-05
	9	.	74014066	0	7	7	50	74000000	75000000	3.94004	4.07338e-05
	11	.	78353127	0	6	6	42.86	78000000	79000000	3.19497	0.000699228
	11	.	93904507	0	6	6	42.86	93000000	94000000	3.19497	0.000699228
	12	.	20407	0	7	7	50	0	1000000	3.94004	4.07338e-05
	12	.	14289606	0	9	9	64.29	14000000	15000000	5.43123	2.79837e-08
	12	.	15409646	0	9	9	64.29	15000000	16000000	5.43123	2.79837e-08
	12	.	16194881	0	6	6	42.86	16000000	17000000	3.19497	0.000699228
	12	.	35085936	0	8	8	57.14	35000000	36000000	4.68511	1.39903e-06
	12	.	50583602	0	7	7	50	50000000	51000000	3.94004	4.07338e-05
	12	.	51000045	0	6	6	42.86	51000000	52000000	3.19497	0.000699228
	13	.	53091788	0	9	9	64.29	53000000	54000000	5.43123	2.79837e-08
	15	.	32109149	0	6	6	42.86	32000000	33000000	3.19497	0.000699228
	17	.	15869244	0	6	6	42.86	15000000	16000000	3.19497	0.000699228
	18	.	36326280	0	6	6	42.86	36000000	37000000	3.19497	0.000699228
	19	.	24505256	0	7	7	50	24000000	25000000	3.94004	4.07338e-05
	19	.	40228685	0	6	6	42.86	40000000	41000000	3.19497	0.000699228
	19	.	51109254	0	6	6	42.86	51000000	52000000	3.19497	0.000699228
	21	.	57310063	0	7	7	50	57000000	58000000	3.94004	4.07338e-05
	25	.	18417645	0	6	6	42.86	18000000	19000000	3.19497	0.000699228
	28	.	17990787	0	6	6	42.86	17000000	18000000	3.19497	0.000699228
	28	.	18000038	0	6	6	42.86	18000000	19000000	3.19497	0.000699228
	29	.	17940591	0	6	6	42.86	17000000	18000000	3.19497	0.000699228
	29	.	18000014	0	6	6	42.86	18000000	19000000	3.19497	0.000699228
