# Supplementary material for: Genomic Inbreeding and Runs of Homozygosity Analysis of Cashmere Goat
Source: Animals (Basel). 2024 Apr 22;14(8):1246. doi: 10.3390/ani14081246 (PMC11047310; doi:10.3390/ani14081246)
Supplement: Supplementary file 1 [file animals-14-01246-s001.zip › Supplementary table S5.xlsx]

## Sheet: Sheet1
Supplementary Table S5. Gene annotation in the ROH islands of all samples.
Population	Chromosome	Position(Mb)	Gene name	Gene Function
ALG	4	20.10~68.89	ST7
	6	32.73~59.46	GRID2	Udder conformation traits,temperament traits,growth,litter size
	7	56.81~57.00	FGF1	regulating adipocyte differentiation
	10	14.63~30.13	TMEM63C	production traits
			MNAT1	cell cycle control and DNA repair mechanisms​​
	15	30.30~32.11	P2RY2	calcium signaling in mouse myoblasts
	18	15.31~36.75	DUS2
BOE	8	38.47~39.00	PDCD1LG2	disease resistance
	11	15.04~21.07	BIRC6	development of follicles, fertility
			ARHGEF33	retinal development
	11	36.48~37.00	ACYP2	bone development
	13	15.01-21.56	CELF2
			NEBL	puberty
	13	34.05~35.34	SVIL	disease resistance
	16	47.76~48.17	PRDM16	regulates the formation of brown fat cells, cold resistance
	16	49.30~50.00	CFAP74	meat production,yearling staple length
			PLEKHN1	pathogenic
	19	22.96~23.00	SMG6	growth
	22	28.79~29.00	SHQ1	neuro development
	22	37.21~38.13	PRICKLE2	Postpartum dysgalactia syndrome
HSC	5	18.57~68.73	RFX4	body depth, maternal calving ease, dairy form, conformation traits of feet and leg, milk fat percentage, milk fat yield, stature, still birth, teat and udder attributes fertility，addaption
	6	32.54~95.45	GRID2	Udder conformation traits,temperament traits,growth,litter size
	11	14.88~15.00	BIRC6	development of follicles, fertility
	15	31.98~32.19	STIM1	pulmonary circulation, weight/meat quality, neural function or behavior
	16	41.63~43.22	RERE	staple length
	24	41.14~42.58	PTPRM	regulates cell–cell communication in keratinocytes, muscling, brucellosis resistance
			PIEZO2	muscle-relevant traits
	24	43.42~44.00	PSMG2
IMC	1	82.57~108.78	ECE2	reproductive precocity, embryo development
			RSRC1
	6	95.44~116.63	FGF5	hair growth and length
			SH3BP2	immune
	11	14.98~15.04	BIRC6	development of follicles, fertility
	12	50.66~51.00	XPO4
	15	31.97~32.19	ART1
			STIM1	pulmonary circulation, weight/meat quality, neural function or behavior
	16	49.54~79.00	NAV1
	19	22.99~23.00	SMG6	growth
JNG	1	109.15~132.19	STAG1	embryonic development
	7	89.59~90.37	GNG7
SAA	1	36.65~82.84	ABCC5	embryonic development
	3	68.17~91.93	DENND2C
	5	59.27~69.97	CDK17
			SYN3	regulated the growth of muscle and bone
	5	70.00~98.96	SYN3	regulated the growth of muscle and bone, Body height
	6	59.52~101.93	PDS5A
	7	27.59~57.47	XRCC4	embryonic development
	7	58.31~59.89	MATR3	change in the corpus luteum
	8	74.99~75.00	NOL6	skin color
	11	78.35~93.90	SDC1	cashmere fineness, Marbling Development, birth weight and body length
			STRBP	body weight
	12	35.09~50.58	ZMYM2
	19	24.51~40.23	ZZEF1
			RARA	milk production and milk production, hair follicle morphogenesis
	28	17.99~18.00	CDH23	litter size
	29	17.94~18.00	PAK1	Litter size, Pubertal Initiation
