# Supplementary material for: Genomic Inbreeding and Runs of Homozygosity Analysis of Cashmere Goat
Source: Animals (Basel). 2024 Apr 22;14(8):1246. doi: 10.3390/ani14081246 (PMC11047310; doi:10.3390/ani14081246)
Supplement: Supplementary file 1 [file animals-14-01246-s001.zip › Supplementary table S6.xlsx]

## Sheet: Supplementary table S5.xlsx
Supplementary table S6: GO terms and KEGG pathways enriched based on ROH island in domestic goat population. ROH islands.
Category	Term	Count	%	PValue	Genes	List Total	Pop Hits	Pop Total	Fold Enrichment	Bonferroni	Benjamini	FDR
GOTERM_BP_DIRECT	GO:0030853~negative regulation of granulocyte differentiation	2	4	0.0191694	PRDM16, RARA	48	8	19453	101.318	0.998559	1	1
GOTERM_BP_DIRECT	GO:0006468~protein phosphorylation	5	10	0.0220611	CDK17, PAK1, RSRC1, RARA, BIRC6	48	444	19453	4.56386	0.999469	1	1
GOTERM_BP_DIRECT	GO:0042060~wound healing	3	6	0.0234423	PAK1, SDC1, FGF1	48	98	19453	12.4062	0.99967	1	1
GOTERM_BP_DIRECT	GO:0008284~positive regulation of cell proliferation	5	10	0.0421417	FGF5, PAK1, RARA, BIRC6, FGF1	48	545	19453	3.71808	1	1	1
GOTERM_BP_DIRECT	GO:0006812~cation transport	2	4	0.0723002	TMEM63C, PIEZO2	48	31	19453	26.1465	1	1	1
GOTERM_BP_DIRECT	GO:0001657~ureteric bud development	2	4	0.083472	RARA, SDC1	48	36	19453	22.515	1	1	1
GOTERM_BP_DIRECT	GO:0051179~localization	2	4	0.0856905	STAG1, PAK1	48	37	19453	21.9065	1	1	1
GOTERM_BP_DIRECT	GO:0098655~cation transmembrane transport	2	4	0.0988916	TMEM63C, PIEZO2	48	43	19453	18.8498	1	1	1
Category	Term	Count	%	PValue	Genes	List Total	Pop Hits	Pop Total	Fold Enrichment	Bonferroni	Benjamini	FDR
GOTERM_CC_DIRECT	GO:0005694~chromosome	4	8	0.0187939	STAG1, PAK1, MNAT1, PDS5A	46	259	20647	6.93201	0.911832	1	1
GOTERM_CC_DIRECT	GO:0005634~nucleus	20	40	0.0474794	CDK17, RERE, SVIL, CFAP74, XRCC4, CELF2, STRBP, FGF1, PDS5A, SMG6, STAG1, ZMYM2, XPO4, RSRC1, RFX4, PRDM16, RARA, BIRC6, MATR3, PSMG2	46	6100	20647	1.47163	0.998023	1	1
GOTERM_CC_DIRECT	GO:0005737~cytoplasm	19	38	0.054263	CDK17, SVIL, CFAP74, XRCC4, NEBL, CELF2, STRBP, PRICKLE2, PTPRM, NAV1, FGF1, SMG6, DUS2, FGF5, PAK1, SHQ1, XPO4, RSRC1, RARA	46	5771	20647	1.47775	0.999208	1	1
GOTERM_CC_DIRECT	GO:0005886~plasma membrane	18	36	0.0629175	SVIL, GRID2, TMEM63C, ABCC5, PTPRM, ECE2, PDCD1LG2, PDS5A, ART1, PAK1, STIM1, GNG7, P2RY2, CDH23, PIEZO2, RARA, SDC1, PLEKHN1	46	5455	20647	1.48107	0.999756	1	1
GOTERM_CC_DIRECT	GO:0090543~Flemming body	2	4	0.0776217	CELF2, BIRC6	46	37	20647	24.262	0.999968	1	1
GOTERM_CC_DIRECT	GO:0033017~sarcoplasmic reticulum membrane	2	4	0.0816452	ART1, STIM1	46	39	20647	23.0178	0.999982	1	1
GOTERM_CC_DIRECT	GO:0005654~nucleoplasm	14	28	0.0914593	RERE, DENND2C, XRCC4, CELF2, FGF1, PDS5A, NOL6, STAG1, PAK1, SHQ1, XPO4, PRDM16, RARA, MNAT1	46	4076	20647	1.54168	0.999995	1	1
Category	Term	Count	%	PValue	Genes	List Total	Pop Hits	Pop Total	Fold Enrichment	Bonferroni	Benjamini	FDR
GOTERM_MF_DIRECT	GO:0008270~zinc ion binding	7	14	0.0237925	RERE, ZMYM2, PRICKLE2, RARA, MATR3, MNAT1, ZZEF1	49	888	18967	3.05132	0.965652	1	1
GOTERM_MF_DIRECT	GO:0005104~fibroblast growth factor receptor binding	2	4	0.0590366	FGF5, FGF1	49	24	18967	32.2568	0.9998	1	1
Category	Term	Count	%	PValue	Genes	List Total	Pop Hits	Pop Total	Fold Enrichment	Bonferroni	Benjamini	FDR
KEGG_PATHWAY	hsa04014:Ras signaling pathway	4	8	0.0266428	FGF5, PAK1, GNG7, FGF1	25	236	8644	5.86034	0.864436	1	1
KEGG_PATHWAY	hsa04514:Cell adhesion molecules	3	6	0.0705013	PTPRM, SDC1, PDCD1LG2	25	158	8644	6.56506	0.995529	1	1
