# Supplementary material for: Genomic Inbreeding and Runs of Homozygosity Analysis of Cashmere Goat
Source: Animals (Basel). 2024 Apr 22;14(8):1246. doi: 10.3390/ani14081246 (PMC11047310; doi:10.3390/ani14081246)
Supplement: Supplementary file 1 [file animals-14-01246-s001.zip › Supplementary table S7.xlsx]

## Sheet: Sheet1
Supplementary table S7: List of consensus ROH pools for each population (notes:This file contains information about family identification (FID), individual identification (IID), chromosome (CHR), start position (BP1) and end position (BP2), segment size (KB) and number of SNPs in each ROH.
POOL	FID	IID	CHR	BP1	BP2	KB	NSNP
S1	ALG	ALG1	5	98935239	99174122	238.884	103
S1	ALG	ALG10	5	98834633	99178302	343.67	3109
S1	ALG	ALG2	5	98915502	99173212	257.711	172
S1	ALG	ALG3	5	98889260	99173176	283.917	1356
S1	ALG	ALG4	5	98916258	99174132	257.875	157
S1	ALG	ALG5	5	98935239	99173212	237.974	82
S1	ALG	ALG6	5	98872442	99173212	300.771	2052
S1	ALG	ALG7	5	98916258	99173733	257.476	147
S1	ALG	ALG8	5	98595964	99173733	577.77	11729
S1	ALG	ALG9	5	98914305	99174122	259.818	241
S870	CON	2	11	27206735	28921196	1714.46	59868
S1	UNION	10	5	98595964	99178302	582.339	11927
S2	ALG	ALG1	13	51955528	54028764	2073.24	70053
S2	ALG	ALG10	13	53091620	53302620	211.001	4492
S2	ALG	ALG2	13	53006418	53341359	334.942	8433
S2	ALG	ALG3	13	53007552	53543245	535.694	13912
S2	ALG	ALG4	13	53006092	53342358	336.267	8473
S2	ALG	ALG5	13	53007552	53341782	334.231	8397
S2	ALG	ALG6	13	53088358	53302620	214.263	4585
S2	ALG	ALG7	13	53009321	53342358	333.038	8341
S2	ALG	ALG8	13	53006644	53426803	420.16	10594
S2	ALG	ALG9	13	53006418	53636320	629.903	16728
S1184	CON	2	21	9682614	11376741	1694.13	67651
S2	UNION	10	13	51955528	54028764	2073.24	70053
S3	ALG	ALG1	13	51955528	54028764	2073.24	70053
S3	ALG	ALG10	13	53303083	53511746	208.664	5905
S3	ALG	ALG2	13	53006418	53341359	334.942	8433
S3	ALG	ALG3	13	53007552	53543245	535.694	13912
S3	ALG	ALG4	13	53006092	53342358	336.267	8473
S3	ALG	ALG5	13	53007552	53341782	334.231	8397
S3	ALG	ALG7	13	53009321	53342358	333.038	8341
S3	ALG	ALG8	13	53006644	53426803	420.16	10594
S3	ALG	ALG9	13	53006418	53636320	629.903	16728
S1409	CON	2	5	104443121	106035883	1592.76	65181
S3	UNION	9	13	51955528	54028764	2073.24	70053
S4	ALG	ALG1	27	11289159	12977044	1687.89	54203
S4	ALG	ALG10	27	12110604	12435259	324.656	8875
S4	ALG	ALG2	27	12085166	12317588	232.423	5884
S4	ALG	ALG3	27	12126613	12591400	464.788	13782
S4	ALG	ALG4	27	11710977	12605932	894.956	28068
S4	ALG	ALG5	27	12085166	12340899	255.734	6575
S4	ALG	ALG6	27	12085166	12317588	232.423	5884
S4	ALG	ALG7	27	12067929	12317588	249.66	6358
S4	ALG	ALG8	27	12054690	12389975	335.286	8998
S2223	CON	2	26	9578513	11156742	1578.23	63205
S4	UNION	9	27	11289159	12977044	1687.89	54203
S5	ALG	ALG1	11	77995581	78572921	577.341	20924
S5	ALG	ALG10	11	78090189	78492584	402.396	14316
S5	ALG	ALG3	11	78143350	78379776	236.427	7701
S5	ALG	ALG4	11	78143330	78383226	239.897	7848
S5	ALG	ALG5	11	78064478	78467224	402.747	14241
S5	ALG	ALG6	11	78002804	78474337	471.534	16997
S5	ALG	ALG7	11	77986004	78572921	586.918	21335
S5	ALG	ALG9	11	77963891	78425371	461.481	16827
S1132	CON	2	18	36064725	37588985	1524.26	39157
S5	UNION	8	11	77963891	78572921	609.031	22354
S6	ALG	ALG1	9	24811651	27622574	2810.92	102402
S6	ALG	ALG10	9	26402894	26784897	382.004	12482
S6	ALG	ALG2	9	24875698	27129954	2254.26	81817
S6	ALG	ALG3	9	26257008	26785658	528.651	16809
S6	ALG	ALG6	9	26402894	26714989	312.096	10370
S6	ALG	ALG7	9	26257008	26460127	203.12	5991
S6	ALG	ALG8	9	26156372	26460127	303.756	9372
S591	CON	2	2	39730245	41230733	1500.49	54741
S6	UNION	7	9	24811651	27622574	2810.92	102402
S7	ALG	ALG1	10	13969587	14675570	705.984	27150
S7	ALG	ALG10	10	14472121	14756377	284.257	10299
S7	ALG	ALG2	10	14634272	14889383	255.112	8819
S7	ALG	ALG5	10	14634272	14867680	233.409	8110
S7	ALG	ALG7	10	14634272	14889383	255.112	8819
S7	ALG	ALG8	10	14534728	14848514	313.787	10859
S7	ALG	ALG9	10	14634272	14889383	255.112	8819
S2125	CON	2	21	65156508	66644798	1488.29	60910
S7	UNION	7	10	13969587	14889383	919.797	34296
S8	ALG	ALG1	10	30130094	30414469	284.376	8757
S8	ALG	ALG10	10	30130094	30414469	284.376	8757
S8	ALG	ALG2	10	29921017	30134127	213.111	6639
S8	ALG	ALG3	10	29980030	30234290	254.261	7952
S8	ALG	ALG4	10	30077285	30347673	270.389	8671
S8	ALG	ALG8	10	29769972	30141073	371.102	11981
S8	ALG	ALG9	10	29921017	30134127	213.111	6639
S2164	CON	2	8	95851105	97335244	1484.14	59131
S8	UNION	7	10	29769972	30414469	644.498	20339
S9	ALG	ALG1	12	19922	249954	230.033	56
S9	ALG	ALG10	12	19922	250216	230.295	75
S9	ALG	ALG2	12	20402	253455	233.054	260
S9	ALG	ALG5	12	19922	250216	230.295	75
S9	ALG	ALG7	12	20402	277893	257.492	1164
S9	ALG	ALG8	12	19922	253455	233.534	296
S9	ALG	ALG9	12	19922	251225	231.304	134
S825	CON	2	9	29845723	31237281	1391.56	46665
S9	UNION	7	12	19922	277893	257.972	1200
S10	ALG	ALG1	12	15918968	16230369	311.402	458
S10	ALG	ALG10	12	15759660	16216789	457.13	356
S10	ALG	ALG4	12	15759801	16194899	435.099	57
S10	ALG	ALG5	12	15919157	16270752	351.596	2064
S10	ALG	ALG7	12	15759093	16194899	435.807	92
S10	ALG	ALG8	12	15919157	16266492	347.336	1827
S10	ALG	ALG9	12	15992155	16229926	237.772	414
S800	CON	2	7	26654038	28008502	1354.46	49539
S10	UNION	7	12	15759093	16270752	511.66	2143
S11	ALG	ALG10	12	35085936	35374982	289.047	3298
S11	ALG	ALG2	12	35077890	35305251	227.362	963
S11	ALG	ALG3	12	35085879	35382594	296.716	3597
S11	ALG	ALG4	12	35085936	35301477	215.542	133
S11	ALG	ALG5	12	35085929	35302029	216.101	155
S11	ALG	ALG6	12	35085936	35300281	214.346	94
S11	ALG	ALG9	12	35085941	35334254	248.314	1557
S828	CON	2	9	32803689	34146383	1342.69	54797
S11	UNION	7	12	35077890	35382594	304.705	4266
S12	ALG	ALG1	14	30353671	31328426	974.756	35043
S12	ALG	ALG10	14	30342565	30653817	311.253	11801
S12	ALG	ALG3	14	30361463	30627566	266.104	9888
S12	ALG	ALG4	14	30358014	30585090	227.077	8337
S12	ALG	ALG7	14	30160979	31093903	932.925	33808
S12	ALG	ALG8	14	30353671	31328426	974.756	35043
S12	ALG	ALG9	14	30353671	31328426	974.756	35043
S1195	CON	2	23	25407205	26718195	1310.99	51163
S12	UNION	7	14	30160979	31328426	1167.45	41926
S13	ALG	ALG1	14	30353671	31328426	974.756	35043
S13	ALG	ALG10	14	30342565	30653817	311.253	11801
S13	ALG	ALG3	14	30361463	30627566	266.104	9888
S13	ALG	ALG4	14	30585146	30818950	233.805	8567
S13	ALG	ALG7	14	30160979	31093903	932.925	33808
S13	ALG	ALG8	14	30353671	31328426	974.756	35043
S13	ALG	ALG9	14	30353671	31328426	974.756	35043
S678	CON	2	4	26412130	27709013	1296.88	40131
S13	UNION	7	14	30160979	31328426	1167.45	41926
S14	ALG	ALG1	14	60779217	62951717	2172.5	80427
S14	ALG	ALG10	14	62595454	62824226	228.773	8059
S14	ALG	ALG2	14	62403761	62774960	371.2	12577
S14	ALG	ALG5	14	62613595	62875079	261.485	9079
S14	ALG	ALG6	14	62595454	62824226	228.773	8059
S14	ALG	ALG8	14	62595454	62824226	228.773	8059
S14	ALG	ALG9	14	60779217	64483201	3703.99	137802
S2844	CON	2	26	17403536	18683234	1279.7	50065
S14	UNION	7	14	60779217	64483201	3703.99	137802
S15	ALG	ALG1	15	32108558	32381249	272.692	8075
S15	ALG	ALG10	15	32108558	32381249	272.692	8075
S15	ALG	ALG2	15	32079991	32411679	331.689	10058
S15	ALG	ALG6	15	31898410	32282327	383.918	11199
S15	ALG	ALG7	15	31615094	32416206	801.113	23712
S15	ALG	ALG8	15	31924270	32381249	456.98	13269
S15	ALG	ALG9	15	31913695	32282327	368.633	10658
S436	CON	3	3	70190021	71426247	1236.23	41419
S15	UNION	7	15	31615094	32416206	801.113	23712
S16	ALG	ALG1	16	48922403	49309302	386.9	11308
S16	ALG	ALG10	16	48778277	49256620	478.344	14002
S16	ALG	ALG2	16	48922403	49309302	386.9	11308
S16	ALG	ALG3	16	48792018	49045254	253.237	7271
S16	ALG	ALG6	16	48641889	49040915	399.027	12248
S16	ALG	ALG7	16	48773132	49067912	294.781	8498
S16	ALG	ALG8	16	48706431	49045254	338.824	10201
S881	CON	2	11	101446162	102656490	1210.33	48974
S16	UNION	7	16	48641889	49309302	667.414	20118
S17	ALG	ALG2	18	15179993	15402451	222.459	6606
S17	ALG	ALG3	18	15032472	15311337	278.866	8738
S17	ALG	ALG4	18	15155305	15376410	221.106	6729
S17	ALG	ALG5	18	15310548	15967668	657.121	20052
S17	ALG	ALG6	18	15310548	15706348	395.801	11947
S17	ALG	ALG8	18	15179993	15555963	375.971	11239
S17	ALG	ALG9	18	15032319	16224086	1191.77	35926
S993	CON	2	13	6130793	7309749	1178.96	50539
S17	UNION	7	18	15032319	16224086	1191.77	35926
S18	ALG	ALG10	18	15369143	15706348	337.206	10378
S18	ALG	ALG2	18	15179993	15402451	222.459	6606
S18	ALG	ALG4	18	15155305	15376410	221.106	6729
S18	ALG	ALG5	18	15310548	15967668	657.121	20052
S18	ALG	ALG6	18	15310548	15706348	395.801	11947
S18	ALG	ALG8	18	15179993	15555963	375.971	11239
S18	ALG	ALG9	18	15032319	16224086	1191.77	35926
S705	CON	2	5	75574495	76727486	1152.99	41877
S18	UNION	7	18	15032319	16224086	1191.77	35926
S19	ALG	ALG1	19	34491948	34976237	484.29	15705
S19	ALG	ALG3	19	34425767	34913724	487.958	15694
S19	ALG	ALG4	19	34091873	34783246	691.374	20797
S19	ALG	ALG5	19	34619466	34835657	216.192	6728
S19	ALG	ALG6	19	34492389	34744862	252.474	7862
S19	ALG	ALG8	19	34494599	34851373	356.775	11450
S19	ALG	ALG9	19	34491948	34835622	343.675	11003
S1725	CON	2	11	97819510	98931476	1111.97	37048
S19	UNION	7	19	34091873	34976237	884.365	27288
S20	ALG	ALG10	29	17403035	17809930	406.896	13616
S20	ALG	ALG3	29	17499332	17885193	385.862	12234
S20	ALG	ALG4	29	17520035	18277509	757.475	24281
S20	ALG	ALG6	29	17403035	17783858	380.824	12856
S20	ALG	ALG7	29	17403035	17933979	530.945	17824
S20	ALG	ALG8	29	17403035	17809930	406.896	13616
S20	ALG	ALG9	29	17265884	17783858	517.975	18236
S794	CON	2	8	47015500	48112953	1097.45	43505
S20	UNION	7	29	17265884	18277509	1011.63	34130
S21	ALG	ALG10	2	7601963	7877464	275.502	10027
S21	ALG	ALG2	2	7723035	8094581	371.547	13280
S21	ALG	ALG3	2	7731553	7981603	250.051	8541
S21	ALG	ALG4	2	7533378	8095428	562.051	20961
S21	ALG	ALG7	2	7873421	8095428	222.008	8045
S21	ALG	ALG9	2	7591539	7973669	382.131	13706
S791	CON	2	8	45022291	46105249	1082.96	43608
S21	UNION	6	2	7533378	8095428	562.051	20961
S22	ALG	ALG10	2	7877531	8094581	217.051	7868
S22	ALG	ALG2	2	7723035	8094581	371.547	13280
S22	ALG	ALG3	2	7731553	7981603	250.051	8541
S22	ALG	ALG4	2	7533378	8095428	562.051	20961
S22	ALG	ALG7	2	7873421	8095428	222.008	8045
S22	ALG	ALG9	2	7591539	7973669	382.131	13706
S1052	CON	2	14	22365433	23436290	1070.86	39005
S22	UNION	6	2	7533378	8095428	562.051	20961
S23	ALG	ALG1	3	60780888	62176720	1395.83	51468
S23	ALG	ALG2	3	61106196	61379603	273.408	9403
S23	ALG	ALG3	3	60997294	61415439	418.146	14854
S23	ALG	ALG5	3	60617929	61280813	662.885	24692
S23	ALG	ALG7	3	61156469	61392249	235.781	7861
S23	ALG	ALG8	3	61115703	61397105	281.403	9596
S1604	CON	2	10	5279791	6348845	1069.06	53526
S23	UNION	6	3	60617929	62176720	1558.79	58111
S24	ALG	ALG1	3	91232390	92271816	1039.43	37286
S24	ALG	ALG2	3	92062330	92262869	200.54	6576
S24	ALG	ALG5	3	91725864	92078169	352.306	11710
S24	ALG	ALG6	3	92052779	92376996	324.218	11088
S24	ALG	ALG8	3	91766066	92069811	303.746	10054
S24	ALG	ALG9	3	91931330	92262869	331.54	10592
S888	CON	2	8	98106324	99137059	1030.74	39991
S24	UNION	6	3	91232390	92376996	1144.61	41066
S25	ALG	ALG1	3	91232390	92271816	1039.43	37286
S25	ALG	ALG2	3	92062330	92262869	200.54	6576
S25	ALG	ALG4	3	92086796	92307586	220.791	7342
S25	ALG	ALG5	3	92078321	92307586	229.266	7634
S25	ALG	ALG6	3	92052779	92376996	324.218	11088
S25	ALG	ALG9	3	91931330	92262869	331.54	10592
S1030	CON	2	13	57510855	58538343	1027.49	38308
S25	UNION	6	3	91232390	92376996	1144.61	41066
S26	ALG	ALG1	4	20099461	20467813	368.353	12460
S26	ALG	ALG2	4	19973232	20376838	403.607	13533
S26	ALG	ALG6	4	20099461	20408376	308.916	10091
S26	ALG	ALG7	4	19625402	21028654	1403.25	52487
S26	ALG	ALG8	4	19973232	20408376	435.145	14591
S26	ALG	ALG9	4	19973232	20180106	206.875	7236
S2229	CON	2	26	20898873	21912047	1013.17	35223
S26	UNION	6	4	19625402	21028654	1403.25	52487
S27	ALG	ALG1	4	68496770	69910000	1413.23	48965
S27	ALG	ALG10	4	67919634	68923915	1004.28	34397
S27	ALG	ALG3	4	68870028	69203784	333.757	10671
S27	ALG	ALG4	4	68870772	69080160	209.389	6570
S27	ALG	ALG6	4	68851548	69167459	315.912	10164
S27	ALG	ALG7	4	68894249	69167459	273.211	8764
S2842	CON	2	26	16120182	17129305	1009.12	40133
S27	UNION	6	4	67919634	69910000	1990.37	69339
S28	ALG	ALG1	4	68496770	69910000	1413.23	48965
S28	ALG	ALG10	4	68924080	69841207	917.128	31980
S28	ALG	ALG3	4	68870028	69203784	333.757	10671
S28	ALG	ALG4	4	68870772	69080160	209.389	6570
S28	ALG	ALG6	4	68851548	69167459	315.912	10164
S28	ALG	ALG7	4	68894249	69167459	273.211	8764
S629	CON	2	3	31155335	32123997	968.663	41326
S28	UNION	6	4	68496770	69910000	1413.23	48965
S29	ALG	ALG10	5	36117	246289	210.173	8508
S29	ALG	ALG2	5	13981	248032	234.052	9476
S29	ALG	ALG5	5	25496	247949	222.454	9061
S29	ALG	ALG6	5	6952	246289	239.338	9585
S29	ALG	ALG7	5	107602	346616	239.015	9199
S29	ALG	ALG8	5	36111	246278	210.168	8508
S998	CON	2	13	13773389	14722353	948.965	39027
S29	UNION	6	5	6952	346616	339.665	13324
S30	ALG	ALG1	6	32530086	32759611	229.526	8264
S30	ALG	ALG10	6	32378078	32970496	592.419	19979
S30	ALG	ALG2	6	32726504	32972119	245.616	7230
S30	ALG	ALG3	6	32462549	32970496	507.948	16861
S30	ALG	ALG7	6	32419726	32970514	550.789	18380
S30	ALG	ALG9	6	32378078	32970496	592.419	19979
S554	CON	2	13	38430348	39366443	936.096	36444
S30	UNION	6	6	32378078	32972119	594.042	20031
S31	ALG	ALG1	6	58787934	59519631	731.698	25586
S31	ALG	ALG10	6	59348011	59783041	435.031	12878
S31	ALG	ALG2	6	59359830	59875763	515.934	15288
S31	ALG	ALG5	6	58846884	59663904	817.021	27684
S31	ALG	ALG6	6	59454731	59875763	421.033	12362
S31	ALG	ALG9	6	59463125	59813719	350.595	10091
S433	CON	2	9	75564665	76494530	929.866	32895
S31	UNION	6	6	58787934	59875763	1087.83	36040
S32	ALG	ALG1	6	59519683	59875763	356.081	10447
S32	ALG	ALG10	6	59348011	59783041	435.031	12878
S32	ALG	ALG2	6	59359830	59875763	515.934	15288
S32	ALG	ALG5	6	58846884	59663904	817.021	27684
S32	ALG	ALG6	6	59454731	59875763	421.033	12362
S32	ALG	ALG9	6	59463125	59813719	350.595	10091
S2026	CON	2	19	42935103	43839939	904.837	28995
S32	UNION	6	6	58846884	59875763	1028.88	33739
S33	ALG	ALG1	6	59519683	59875763	356.081	10447
S33	ALG	ALG10	6	59348011	59783041	435.031	12878
S33	ALG	ALG2	6	59359830	59875763	515.934	15288
S33	ALG	ALG5	6	59663921	59949064	285.144	8804
S33	ALG	ALG6	6	59454731	59875763	421.033	12362
S33	ALG	ALG9	6	59463125	59813719	350.595	10091
S1191	CON	2	3	60350650	61255130	904.481	35290
S33	UNION	6	6	59348011	59949064	601.054	18479
S34	ALG	ALG2	6	92592806	93013769	420.964	14979
S34	ALG	ALG3	6	92298175	93062415	764.241	27923
S34	ALG	ALG5	6	92528311	92728687	200.377	7867
S34	ALG	ALG6	6	92321745	93251135	929.391	34045
S34	ALG	ALG7	6	92441842	92699062	257.221	9979
S34	ALG	ALG8	6	92473378	92754988	281.611	10881
S416	CON	3	14	61138841	62037465	898.625	35448
S34	UNION	6	6	92298175	93251135	952.961	34886
S35	ALG	ALG1	6	117337079	117553522	216.444	7690
S35	ALG	ALG2	6	117087359	117445465	358.107	12282
S35	ALG	ALG6	6	117337079	117633029	295.951	11188
S35	ALG	ALG7	6	117087359	117557328	469.97	16644
S35	ALG	ALG8	6	117320717	117557328	236.612	8573
S35	ALG	ALG9	6	117262827	117641559	378.733	13983
S886	CON	2	8	97005470	97903887	898.418	34768
S35	UNION	6	6	117087359	117641559	554.201	20257
S36	ALG	ALG2	7	56808452	57258711	450.26	14393
S36	ALG	ALG3	7	56808452	57094557	286.106	9235
S36	ALG	ALG5	7	56772969	57024041	251.073	7905
S36	ALG	ALG6	7	56758412	57070410	311.999	9967
S36	ALG	ALG7	7	56808452	57013940	205.489	6566
S36	ALG	ALG8	7	56805713	57070410	264.698	8456
S1187	CON	2	3	58409544	59293320	883.777	31358
S36	UNION	6	7	56758412	57258711	500.3	15982
S37	ALG	ALG1	10	49300197	50064813	764.617	21691
S37	ALG	ALG4	10	49281017	49657906	376.89	10928
S37	ALG	ALG5	10	49299890	50064743	764.854	21707
S37	ALG	ALG6	10	49296185	49622820	326.636	9289
S37	ALG	ALG7	10	48932207	49640300	708.094	21383
S37	ALG	ALG9	10	49079432	49622154	542.723	16084
S561	CON	2	1	22952544	23802872	850.329	34661
S37	UNION	6	10	48932207	50064813	1132.61	33249
S38	ALG	ALG1	12	15162187	15391359	229.173	198
S38	ALG	ALG10	12	15162277	15665455	503.179	1074
S38	ALG	ALG2	12	15165102	15409572	244.471	51
S38	ALG	ALG3	12	15164911	15391359	226.449	57
S38	ALG	ALG6	12	15165102	15630677	465.576	130
S38	ALG	ALG7	12	15162242	15629571	467.33	254
S949	CON	2	14	11434948	12279717	844.77	34059
S38	UNION	6	12	15162187	15665455	503.269	1083
S39	ALG	ALG1	12	15409902	15636054	226.153	105
S39	ALG	ALG10	12	15162277	15665455	503.179	1074
S39	ALG	ALG2	12	15409646	15630744	221.099	76
S39	ALG	ALG3	12	15409727	15636054	226.328	115
S39	ALG	ALG6	12	15165102	15630677	465.576	130
S39	ALG	ALG7	12	15162242	15629571	467.33	254
S204	CON	3	1	58665369	59486956	821.588	25723
S39	UNION	6	12	15162242	15665455	503.214	1079
S40	ALG	ALG10	12	50148716	50693656	544.941	14127
S40	ALG	ALG2	12	49952240	50758064	805.825	22203
S40	ALG	ALG4	12	50010084	50349741	339.658	9325
S40	ALG	ALG6	12	50048324	50295129	246.806	6395
S40	ALG	ALG7	12	49316458	50175465	859.008	28665
S40	ALG	ALG9	12	50010084	50693656	683.573	18060
S2128	CON	2	21	68140703	68946630	805.928	29405
S40	UNION	6	12	49316458	50758064	1441.61	44363
S41	ALG	ALG10	12	50148716	50693656	544.941	14127
S41	ALG	ALG2	12	49952240	50758064	805.825	22203
S41	ALG	ALG4	12	50010084	50349741	339.658	9325
S41	ALG	ALG6	12	50048324	50295129	246.806	6395
S41	ALG	ALG7	12	50175615	51648387	1472.77	41928
S41	ALG	ALG9	12	50010084	50693656	683.573	18060
S790	CON	2	8	42066964	42868603	801.64	30877
S41	UNION	6	12	49952240	51648387	1696.15	48440
S42	ALG	ALG1	12	50516693	50781984	265.292	7247
S42	ALG	ALG10	12	50148716	50693656	544.941	14127
S42	ALG	ALG2	12	49952240	50758064	805.825	22203
S42	ALG	ALG4	12	50369555	50715745	346.191	9018
S42	ALG	ALG7	12	50175615	51648387	1472.77	41928
S42	ALG	ALG9	12	50010084	50693656	683.573	18060
S427	CON	3	13	16955674	17754787	799.114	29827
S42	UNION	6	12	49952240	51648387	1696.15	48440
S43	ALG	ALG1	13	48566422	49404639	838.218	30845
S43	ALG	ALG4	13	49190022	49517482	327.461	12712
S43	ALG	ALG5	13	49232245	49506089	273.845	10367
S43	ALG	ALG7	13	49395371	49964290	568.92	22144
S43	ALG	ALG8	13	49227967	49466766	238.8	8831
S43	ALG	ALG9	13	49237641	49464327	226.687	8370
S1129	CON	2	18	34511241	35306952	795.712	31937
S43	UNION	6	13	48566422	49964290	1397.87	52575
S44	ALG	ALG1	13	49404734	50195916	791.183	28909
S44	ALG	ALG4	13	49190022	49517482	327.461	12712
S44	ALG	ALG5	13	49232245	49506089	273.845	10367
S44	ALG	ALG7	13	49395371	49964290	568.92	22144
S44	ALG	ALG8	13	49227967	49466766	238.8	8831
S44	ALG	ALG9	13	49237641	49464327	226.687	8370
S655	CON	2	3	99632726	100425729	793.004	23088
S44	UNION	6	13	49190022	50195916	1005.89	36871
S45	ALG	ALG1	14	22331378	23661740	1330.36	51077
S45	ALG	ALG10	14	22331435	23220735	889.301	31747
S45	ALG	ALG2	14	22331405	23741688	1410.28	54715
S45	ALG	ALG4	14	22434241	22714655	280.415	10612
S45	ALG	ALG6	14	22703034	23036470	333.437	11176
S45	ALG	ALG9	14	22493778	22703481	209.704	7881
S848	CON	2	8	30363463	31156307	792.845	30454
S45	UNION	6	14	22331378	23741688	1410.31	54717
S46	ALG	ALG1	14	22331378	23661740	1330.36	51077
S46	ALG	ALG10	14	22331435	23220735	889.301	31747
S46	ALG	ALG2	14	22331405	23741688	1410.28	54715
S46	ALG	ALG3	14	22723365	22968740	245.376	7907
S46	ALG	ALG6	14	22703034	23036470	333.437	11176
S46	ALG	ALG8	14	22723365	22987702	264.338	8662
S404	CON	3	14	16987311	17779884	792.574	23236
S46	UNION	6	14	22331378	23741688	1410.31	54717
S47	ALG	ALG1	14	30353671	31328426	974.756	35043
S47	ALG	ALG10	14	30813940	31126359	312.42	11105
S47	ALG	ALG4	14	30585146	30818950	233.805	8567
S47	ALG	ALG7	14	30160979	31093903	932.925	33808
S47	ALG	ALG8	14	30353671	31328426	974.756	35043
S47	ALG	ALG9	14	30353671	31328426	974.756	35043
S2127	CON	2	21	67348700	68140639	791.94	32712
S47	UNION	6	14	30160979	31328426	1167.45	41926
S48	ALG	ALG1	15	30212853	30545959	333.107	10386
S48	ALG	ALG10	15	30229948	30545959	316.012	9934
S48	ALG	ALG2	15	30220702	30550146	329.445	10309
S48	ALG	ALG6	15	30212853	30545959	333.107	10386
S48	ALG	ALG8	15	30220702	30649966	429.265	13279
S48	ALG	ALG9	15	30299970	30693836	393.867	11897
S2123	CON	2	8	7928826	8709899	781.074	35268
S48	UNION	6	15	30212853	30693836	480.984	14736
S49	ALG	ALG10	18	15369143	15706348	337.206	10378
S49	ALG	ALG5	18	15310548	15967668	657.121	20052
S49	ALG	ALG6	18	15310548	15706348	395.801	11947
S49	ALG	ALG7	18	15429179	15706348	277.17	8660
S49	ALG	ALG8	18	15179993	15555963	375.971	11239
S49	ALG	ALG9	18	15032319	16224086	1191.77	35926
S2411	CON	2	14	45417354	46193378	776.025	28007
S49	UNION	6	18	15032319	16224086	1191.77	35926
S50	ALG	ALG1	18	36113441	36843348	729.908	16731
S50	ALG	ALG10	18	36181012	36786460	605.449	13989
S50	ALG	ALG4	18	36052403	36809008	756.606	17170
S50	ALG	ALG5	18	36611329	37078797	467.469	11201
S50	ALG	ALG6	18	36735395	37055104	319.71	7764
S50	ALG	ALG8	18	36746042	37313184	567.143	15026
S618	CON	3	8	27106527	27878817	772.291	26105
S50	UNION	6	18	36052403	37313184	1260.78	30770
S51	ALG	ALG10	2	91130350	92206500	1076.15	39745
S51	ALG	ALG2	2	91626566	91876689	250.124	8814
S51	ALG	ALG3	2	91515106	91819950	304.845	10334
S51	ALG	ALG4	2	91626812	91900269	273.458	9632
S51	ALG	ALG7	2	91130150	93251889	2121.74	79537
S905	CON	2	9	39783559	40554558	771	28943
S51	UNION	5	2	91130150	93251889	2121.74	79537
S52	ALG	ALG10	2	91130350	92206500	1076.15	39745
S52	ALG	ALG2	2	91626566	91876689	250.124	8814
S52	ALG	ALG3	2	91875629	92083470	207.842	7980
S52	ALG	ALG4	2	91626812	91900269	273.458	9632
S52	ALG	ALG7	2	91130150	93251889	2121.74	79537
S8740	CON	2	17	5364882	6135575	770.694	32778
S52	UNION	5	2	91130150	93251889	2121.74	79537
S53	ALG	ALG4	3	23852650	24143268	290.619	10391
S53	ALG	ALG6	3	24127228	24588916	461.689	15387
S53	ALG	ALG7	3	23823821	24578977	755.157	25998
S53	ALG	ALG8	3	24127228	24578977	451.75	15024
S53	ALG	ALG9	3	24127228	24578977	451.75	15024
S1104	CON	9	19	33750477	34520980	770.504	23390
S53	UNION	5	3	23823821	24588916	765.096	26361
S54	ALG	ALG4	3	24197277	24402307	205.031	6732
S54	ALG	ALG6	3	24127228	24588916	461.689	15387
S54	ALG	ALG7	3	23823821	24578977	755.157	25998
S54	ALG	ALG8	3	24127228	24578977	451.75	15024
S54	ALG	ALG9	3	24127228	24578977	451.75	15024
S752	CON	2	22	30090624	30860539	769.916	26322
S54	UNION	5	3	23823821	24588916	765.096	26361
S55	ALG	ALG1	3	43750942	44301342	550.401	18280
S55	ALG	ALG3	3	44052452	44265382	212.931	5793
S55	ALG	ALG7	3	43943419	44143444	200.026	7056
S55	ALG	ALG8	3	43943419	44143444	200.026	7056
S55	ALG	ALG9	3	44076710	44367168	290.459	9252
S210	CON	2	1	58541638	59309746	768.109	24772
S55	UNION	5	3	43750942	44367168	616.227	20994
S56	ALG	ALG2	4	26375217	26710363	335.147	9975
S56	ALG	ALG3	4	26412130	26710363	298.234	8937
S56	ALG	ALG6	4	26502044	26720249	218.206	6685
S56	ALG	ALG7	4	26381704	27038004	656.301	19424
S56	ALG	ALG9	4	26391941	26720568	328.628	9800
S898	CON	2	12	29633774	30396210	762.437	34724
S56	UNION	5	4	26375217	27038004	662.788	19648
S57	ALG	ALG1	4	78216682	79039374	822.693	30236
S57	ALG	ALG10	4	78119021	78382280	263.26	9565
S57	ALG	ALG3	4	78102594	78526664	424.071	15125
S57	ALG	ALG7	4	78119021	78382280	263.26	9565
S57	ALG	ALG9	4	78285664	78500920	215.257	7419
S781	CON	2	6	68929673	69689658	759.986	28172
S57	UNION	5	4	78102594	79039374	936.781	34427
S58	ALG	ALG1	5	58703201	61138557	2435.36	88989
S58	ALG	ALG10	5	59392827	59671875	279.049	8803
S58	ALG	ALG5	5	59238170	59483398	245.229	8076
S58	ALG	ALG6	5	59410209	59880858	470.65	15014
S58	ALG	ALG8	5	59410209	59769131	358.923	11141
S1230	CON	2	26	17810202	18561864	751.663	28937
S58	UNION	5	5	58703201	61138557	2435.36	88989
S59	ALG	ALG1	5	108933074	112385643	3452.57	119133
S59	ALG	ALG10	5	110374134	110624304	250.171	7594
S59	ALG	ALG2	5	110368043	110597203	229.161	6947
S59	ALG	ALG5	5	110170817	110766840	596.024	19567
S59	ALG	ALG9	5	110368043	110592634	224.592	6804
S951	CON	2	14	14790735	15539415	748.681	30730
S59	UNION	5	5	108933074	112385643	3452.57	119133
S60	ALG	ALG10	6	82338892	82560348	221.457	10042
S60	ALG	ALG4	6	82375886	82656741	280.856	12244
S60	ALG	ALG6	6	82494389	82820402	326.014	15667
S60	ALG	ALG8	6	82287352	83784993	1497.64	65139
S60	ALG	ALG9	6	82332004	82820402	488.399	22810
S558	CON	2	1	20910054	21657899	747.846	31889
S60	UNION	5	6	82287352	83784993	1497.64	65139
S61	ALG	ALG10	6	82560367	82800415	240.049	11432
S61	ALG	ALG4	6	82375886	82656741	280.856	12244
S61	ALG	ALG6	6	82494389	82820402	326.014	15667
S61	ALG	ALG8	6	82287352	83784993	1497.64	65139
S61	ALG	ALG9	6	82332004	82820402	488.399	22810
S2361	CON	2	12	32000700	32745756	745.057	27747
S61	UNION	5	6	82287352	83784993	1497.64	65139
S62	ALG	ALG10	6	82560367	82800415	240.049	11432
S62	ALG	ALG4	6	82656807	82943093	286.287	13255
S62	ALG	ALG6	6	82494389	82820402	326.014	15667
S62	ALG	ALG8	6	82287352	83784993	1497.64	65139
S62	ALG	ALG9	6	82332004	82820402	488.399	22810
S1201	CON	2	22	30358482	31099861	741.38	25195
S62	UNION	5	6	82287352	83784993	1497.64	65139
S63	ALG	ALG2	10	16884701	17103257	218.557	6922
S63	ALG	ALG5	10	16887689	17229805	342.117	10933
S63	ALG	ALG7	10	16703066	16903994	200.929	6084
S63	ALG	ALG8	10	16859827	17103257	243.431	7626
S63	ALG	ALG9	10	16884701	17097120	212.42	6797
S1035	CON	2	14	8107872	8846783	738.912	29427
S63	UNION	5	10	16703066	17229805	526.74	16402
S64	ALG	ALG10	10	16996888	17233047	236.16	7384
S64	ALG	ALG2	10	16884701	17103257	218.557	6922
S64	ALG	ALG5	10	16887689	17229805	342.117	10933
S64	ALG	ALG8	10	16859827	17103257	243.431	7626
S64	ALG	ALG9	10	16884701	17097120	212.42	6797
S330	CON	2	5	105147167	105881762	734.596	29958
S64	UNION	5	10	16859827	17233047	373.221	11842
S65	ALG	ALG1	10	30130094	30414469	284.376	8757
S65	ALG	ALG10	10	30130094	30414469	284.376	8757
S65	ALG	ALG4	10	30077285	30347673	270.389	8671
S65	ALG	ALG6	10	30260472	30511105	250.634	7691
S65	ALG	ALG7	10	30260472	30484001	223.53	6921
S1512	CON	2	7	62092664	62819516	726.853	30803
S65	UNION	5	10	30077285	30511105	433.821	13660
S66	ALG	ALG1	10	30130094	30414469	284.376	8757
S66	ALG	ALG10	10	30130094	30414469	284.376	8757
S66	ALG	ALG4	10	30404171	30624657	220.487	7586
S66	ALG	ALG6	10	30260472	30511105	250.634	7691
S66	ALG	ALG7	10	30260472	30484001	223.53	6921
S642	CON	2	17	10573780	11299583	725.804	27830
S66	UNION	5	10	30130094	30624657	494.564	15890
S67	ALG	ALG1	10	49300197	50064813	764.617	21691
S67	ALG	ALG4	10	49798395	50064813	266.419	7794
S67	ALG	ALG5	10	49299890	50064743	764.854	21707
S67	ALG	ALG7	10	49686065	50064813	378.749	10461
S67	ALG	ALG8	10	49656482	50064813	408.332	11410
S2891	CON	2	23	39450704	40173876	723.173	24642
S67	UNION	5	10	49299890	50064813	764.924	21710
S68	ALG	ALG1	10	54750269	54956787	206.519	8164
S68	ALG	ALG6	10	54749942	55023317	273.376	10477
S68	ALG	ALG7	10	54750269	55304839	554.571	22338
S68	ALG	ALG8	10	54749942	55023317	273.376	10477
S68	ALG	ALG9	10	54750269	55389257	638.989	25709
S1180	CON	9	21	60768387	61490536	722.15	31798
S68	UNION	5	10	54749942	55389257	639.316	25721
S69	ALG	ALG1	11	71057931	71587637	529.707	15136
S69	ALG	ALG3	11	71057931	71586609	528.679	15115
S69	ALG	ALG5	11	71009992	71263501	253.51	8000
S69	ALG	ALG7	11	71145232	71643945	498.714	14165
S69	ALG	ALG8	11	71057931	71586609	528.679	15115
S1485	CON	2	6	96723817	97441873	718.057	28992
S69	UNION	5	11	71009992	71643945	633.954	18625
S70	ALG	ALG1	11	71057931	71587637	529.707	15136
S70	ALG	ALG3	11	71057931	71586609	528.679	15115
S70	ALG	ALG4	11	71583369	71867199	283.831	8260
S70	ALG	ALG7	11	71145232	71643945	498.714	14165
S70	ALG	ALG8	11	71057931	71586609	528.679	15115
S2032	CON	2	6	44370858	45087972	717.115	27026
S70	UNION	5	11	71057931	71867199	809.269	23275
S71	ALG	ALG2	12	14289307	14515751	226.445	270
S71	ALG	ALG3	12	14290632	14514556	223.925	91
S71	ALG	ALG4	12	14286804	14515283	228.48	289
S71	ALG	ALG5	12	14278346	14480155	201.81	460
S71	ALG	ALG6	12	14289307	14530979	241.673	1466
S2325	CON	2	29	41003648	41718175	714.528	24939
S71	UNION	5	12	14278346	14530979	252.634	1889
S72	ALG	ALG10	13	22103671	22414454	310.784	7870
S72	ALG	ALG3	13	22221603	22573667	352.065	10059
S72	ALG	ALG4	13	21814618	22720447	905.83	28057
S72	ALG	ALG8	13	22165024	22382538	217.515	5844
S72	ALG	ALG9	13	22335827	22572015	236.189	6758
S570	CON	2	1	96424838	97138898	714.061	24306
S72	UNION	5	13	21814618	22720447	905.83	28057
S73	ALG	ALG1	13	45906216	48122498	2216.28	78184
S73	ALG	ALG10	13	46587433	46825836	238.404	7807
S73	ALG	ALG4	13	46341609	46775423	433.815	14720
S73	ALG	ALG8	13	46535483	46912885	377.403	12493
S73	ALG	ALG9	13	46386523	46696052	309.53	10384
S2028	CON	2	19	44006418	44719784	713.367	24078
S73	UNION	5	13	45906216	48122498	2216.28	78184
S74	ALG	ALG1	13	49404734	50195916	791.183	28909
S74	ALG	ALG2	13	49495481	49777029	281.549	11452
S74	ALG	ALG4	13	49190022	49517482	327.461	12712
S74	ALG	ALG5	13	49232245	49506089	273.845	10367
S74	ALG	ALG7	13	49395371	49964290	568.92	22144
S8254	CON	3	15	79505086	80214627	709.542	33633
S74	UNION	5	13	49190022	50195916	1005.89	36871
S75	ALG	ALG2	14	15540788	16697945	1157.16	43211
S75	ALG	ALG3	14	16418498	16624409	205.912	6784
S75	ALG	ALG7	14	16440952	16697945	256.994	8368
S75	ALG	ALG8	14	15936630	16716410	779.781	28339
S75	ALG	ALG9	14	15539509	16986798	1447.29	52427
S1393	CON	2	5	84815148	85523449	708.302	27303
S75	UNION	5	14	15539509	16986798	1447.29	52427
S76	ALG	ALG1	15	39550484	39887036	336.553	9511
S76	ALG	ALG6	15	39731468	39940173	208.706	6168
S76	ALG	ALG7	15	39494310	39734384	240.075	6706
S76	ALG	ALG8	15	39645976	39955408	309.433	8935
S76	ALG	ALG9	15	39553914	39901894	347.981	9863
S2193	CON	2	9	37820601	38528691	708.091	25089
S76	UNION	5	15	39494310	39955408	461.099	13225
S77	ALG	ALG1	15	39550484	39887036	336.553	9511
S77	ALG	ALG6	15	39731468	39940173	208.706	6168
S77	ALG	ALG7	15	39734462	39949530	215.069	6352
S77	ALG	ALG8	15	39645976	39955408	309.433	8935
S77	ALG	ALG9	15	39553914	39901894	347.981	9863
S1039	CON	2	1	86698090	87404572	706.483	26276
S77	UNION	5	15	39550484	39955408	404.925	11744
S78	ALG	ALG10	16	52231297	52476538	245.242	8207
S78	ALG	ALG3	16	52279929	52485536	205.608	6790
S78	ALG	ALG6	16	52245705	52486562	240.858	8085
S78	ALG	ALG8	16	52159930	52428431	268.502	9319
S78	ALG	ALG9	16	51847240	52752838	905.599	34561
S2836	CON	2	26	13208707	13914705	705.999	27162
S78	UNION	5	16	51847240	52752838	905.599	34561
S79	ALG	ALG3	17	15459935	15759194	299.26	9475
S79	ALG	ALG4	17	15047702	15845856	798.155	29026
S79	ALG	ALG6	17	15450457	15680787	230.331	7056
S79	ALG	ALG7	17	15461988	15722104	260.117	8154
S79	ALG	ALG9	17	15459935	15722054	262.12	8249
S1462	CON	2	6	61335149	62038858	703.71	25819
S79	UNION	5	17	15047702	15845856	798.155	29026
S80	ALG	ALG1	18	36113441	36843348	729.908	16731
S80	ALG	ALG10	18	36181012	36786460	605.449	13989
S80	ALG	ALG3	18	36326280	36611040	284.761	6836
S80	ALG	ALG4	18	36052403	36809008	756.606	17170
S80	ALG	ALG5	18	36043506	36611172	567.667	12898
S1486	CON	2	6	97442247	98145926	703.68	26077
S80	UNION	5	18	36043506	36843348	799.843	18287
S81	ALG	ALG1	18	36113441	36843348	729.908	16731
S81	ALG	ALG4	18	36809213	37377038	567.826	15728
S81	ALG	ALG5	18	36611329	37078797	467.469	11201
S81	ALG	ALG6	18	36735395	37055104	319.71	7764
S81	ALG	ALG8	18	36746042	37313184	567.143	15026
S268	CON	3	4	102447634	103146211	698.578	31492
S81	UNION	5	18	36113441	37377038	1263.6	31608
S82	ALG	ALG1	18	39540087	40048064	507.978	13666
S82	ALG	ALG4	18	39942646	40316085	373.44	11367
S82	ALG	ALG5	18	39988846	40882046	893.201	26434
S82	ALG	ALG7	18	39584521	40048064	463.544	12047
S82	ALG	ALG8	18	39813222	40178775	365.554	9911
S1235	CON	2	23	47644870	48343262	698.393	31615
S82	UNION	5	18	39540087	40882046	1341.96	38552
S83	ALG	ALG1	19	24493673	24819381	325.709	10562
S83	ALG	ALG2	19	24492556	24753593	261.038	8511
S83	ALG	ALG4	19	24497085	24706605	209.521	6562
S83	ALG	ALG5	19	24493673	24803972	310.3	10026
S83	ALG	ALG9	19	24115253	25453233	1337.98	49239
S1922	CON	2	16	11666406	12364087	697.682	28603
S83	UNION	5	19	24115253	25453233	1337.98	49239
S84	ALG	ALG1	20	13959386	14606207	646.822	19084
S84	ALG	ALG10	20	13246990	14128557	881.568	30392
S84	ALG	ALG2	20	13882197	14172401	290.205	8182
S84	ALG	ALG8	20	13686298	15122411	1436.11	46482
S84	ALG	ALG9	20	13771917	14192666	420.75	12758
S316	CON	3	6	88498667	89196233	697.567	26042
S84	UNION	5	20	13246990	15122411	1875.42	62850
S85	ALG	ALG1	20	13959386	14606207	646.822	19084
S85	ALG	ALG10	20	14128730	14540129	411.4	12154
S85	ALG	ALG2	20	13882197	14172401	290.205	8182
S85	ALG	ALG8	20	13686298	15122411	1436.11	46482
S85	ALG	ALG9	20	13771917	14192666	420.75	12758
S1098	CON	2	2	43456924	44152413	695.49	27329
S85	UNION	5	20	13686298	15122411	1436.11	46482
S86	ALG	ALG10	21	42375888	42661393	285.506	8450
S86	ALG	ALG3	21	42055468	42402700	347.233	10826
S86	ALG	ALG4	21	42221340	42429340	208.001	6416
S86	ALG	ALG6	21	42345826	42656264	310.439	9267
S86	ALG	ALG7	21	42299772	46512682	4212.91	141554
S2153	CON	2	8	72037128	72730871	693.744	26708
S86	UNION	5	21	42055468	46512682	4457.22	149210
S87	ALG	ALG10	21	42375888	42661393	285.506	8450
S87	ALG	ALG3	21	42402767	43078623	675.857	22411
S87	ALG	ALG4	21	42221340	42429340	208.001	6416
S87	ALG	ALG6	21	42345826	42656264	310.439	9267
S87	ALG	ALG7	21	42299772	46512682	4212.91	141554
S1011	CON	2	16	53824658	54516935	692.278	21559
S87	UNION	5	21	42221340	46512682	4291.34	143972
S88	ALG	ALG1	21	46236126	47369346	1133.22	36569
S88	ALG	ALG2	21	46741303	47369372	628.07	21247
S88	ALG	ALG6	21	46930154	47203229	273.076	8858
S88	ALG	ALG7	21	46512842	48374883	1862.04	68199
S88	ALG	ALG8	21	46997339	47290943	293.605	9514
S1832	CON	2	4	17970711	18662774	692.064	25684
S88	UNION	5	21	46236126	48374883	2138.76	76438
S89	ALG	ALG1	23	32803842	33069075	265.234	8750
S89	ALG	ALG4	23	32946636	33162768	216.133	6647
S89	ALG	ALG5	23	32907614	33333638	426.025	13179
S89	ALG	ALG6	23	32835120	33162768	327.649	10402
S89	ALG	ALG8	23	32835120	33069075	233.956	7680
S2124	CON	2	21	64409799	65099486	689.688	24960
S89	UNION	5	23	32803842	33333638	529.797	16767
S90	ALG	ALG1	23	47782030	47985431	203.402	8485
S90	ALG	ALG6	23	47716325	47983782	267.458	11227
S90	ALG	ALG7	23	46669029	48861770	2192.74	93663
S90	ALG	ALG8	23	47320225	47983782	663.558	29057
S90	ALG	ALG9	23	46669029	47983782	1314.75	56751
S1163	CON	2	20	49798977	50488146	689.17	32415
S90	UNION	5	23	46669029	48861770	2192.74	93663
S91	ALG	ALG1	24	42876346	43447890	571.545	16884
S91	ALG	ALG2	24	43319458	43545836	226.379	6052
S91	ALG	ALG4	24	43100223	43439548	339.326	9526
S91	ALG	ALG5	24	43290269	43652327	362.059	9831
S91	ALG	ALG6	24	43025135	43439548	414.414	12199
S930	CON	2	10	10719577	11406756	687.18	25722
S91	UNION	5	24	42876346	43652327	775.982	22348
S92	ALG	ALG1	1	11337240	11975311	638.072	35274
S92	ALG	ALG2	1	11858389	12078460	220.072	9717
S92	ALG	ALG4	1	11783456	12009136	225.681	10459
S92	ALG	ALG8	1	11785194	12078747	293.554	13551
S2654	CON	2	21	9823260	10508726	685.467	27919
S92	UNION	4	1	11337240	12078747	741.508	39534
S93	ALG	ALG1	1	11975462	12223574	248.113	10861
S93	ALG	ALG2	1	11858389	12078460	220.072	9717
S93	ALG	ALG4	1	11783456	12009136	225.681	10459
S93	ALG	ALG8	1	11785194	12078747	293.554	13551
S555	CON	3	5	106322002	107006661	684.66	24937
S93	UNION	4	1	11783456	12223574	440.119	20260
S94	ALG	ALG1	1	38974894	39347780	372.887	18099
S94	ALG	ALG2	1	39133161	39347440	214.28	10180
S94	ALG	ALG8	1	39068176	39347440	279.265	13579
S94	ALG	ALG9	1	38915779	39164698	248.92	12500
S2328	CON	2	12	1077895	1760207	682.313	35529
S94	UNION	4	1	38915779	39347780	432.002	21066
S95	ALG	ALG1	1	82501590	82846754	345.165	9250
S95	ALG	ALG3	1	82500937	82793022	292.086	7654
S95	ALG	ALG4	1	82500875	82788396	287.522	7524
S95	ALG	ALG8	1	82518914	82793022	274.109	7306
S1216	CON	2	23	1689166	2370326	681.161	29745
S95	UNION	4	1	82500875	82846754	345.88	9280
S96	ALG	ALG1	1	132017403	132422761	405.359	12355
S96	ALG	ALG3	1	131950105	132988510	1038.41	32870
S96	ALG	ALG4	1	131924076	132177999	253.924	8374
S96	ALG	ALG5	1	131982428	132599976	617.549	18904
S1550	CON	2	8	43192747	43871671	678.925	23965
S96	UNION	4	1	131924076	132988510	1064.43	33917
S97	ALG	ALG1	1	132017403	132422761	405.359	12355
S97	ALG	ALG3	1	131950105	132988510	1038.41	32870
S97	ALG	ALG4	1	132290067	132521637	231.571	6588
S97	ALG	ALG5	1	131982428	132599976	617.549	18904
S984	CON	2	12	54289892	54967564	677.673	23257
S97	UNION	4	1	131950105	132988510	1038.41	32870
S98	ALG	ALG10	1	134262081	134480473	218.393	8339
S98	ALG	ALG3	1	133250106	134359763	1109.66	44599
S98	ALG	ALG5	1	134280136	134512287	232.152	9033
S98	ALG	ALG6	1	134331856	134559009	227.154	8945
S7913	CON	3	3	80557100	81234295	677.196	25979
S98	UNION	4	1	133250106	134559009	1308.9	52625
S99	ALG	ALG10	1	134262081	134480473	218.393	8339
S99	ALG	ALG3	1	134365514	135197726	832.213	31695
S99	ALG	ALG5	1	134280136	134512287	232.152	9033
S99	ALG	ALG6	1	134331856	134559009	227.154	8945
S1318	CON	2	28	1234262	1910462	676.201	32112
S99	UNION	4	1	134262081	135197726	935.646	35412
S100	ALG	ALG5	2	44735779	44938757	202.979	6207
S100	ALG	ALG6	2	44925564	45250293	324.73	10889
S100	ALG	ALG7	2	44696501	44926619	230.119	7064
S100	ALG	ALG8	2	44881353	45232254	350.902	11575
S1805	CON	2	13	19171155	19846081	674.927	25782
S100	UNION	4	2	44696501	45250293	553.793	17904
S101	ALG	ALG10	2	94547389	94957721	410.333	15072
S101	ALG	ALG2	2	94699496	95399199	699.704	27534
S101	ALG	ALG7	2	94385300	94719278	333.979	12205
S101	ALG	ALG9	2	94457251	94719278	262.028	9412
S797	CON	2	25	32942495	33616489	673.995	23594
S101	UNION	4	2	94385300	95399199	1013.9	38893
S102	ALG	ALG10	2	98291728	98506036	214.309	8138
S102	ALG	ALG3	2	98320899	98528015	207.117	7952
S102	ALG	ALG5	2	98291728	98506036	214.309	8138
S102	ALG	ALG9	2	98320899	98528015	207.117	7952
S2176	CON	2	9	9844801	10514052	669.252	29048
S102	UNION	4	2	98291728	98528015	236.288	8994
S103	ALG	ALG3	3	23643815	23853191	209.377	7697
S103	ALG	ALG4	3	23852650	24143268	290.619	10391
S103	ALG	ALG6	3	23852650	24090437	237.788	8580
S103	ALG	ALG7	3	23823821	24578977	755.157	25998
S1018	CON	2	16	56424736	57093337	668.602	26270
S103	UNION	4	3	23643815	24578977	935.163	32557
S104	ALG	ALG4	3	23852650	24143268	290.619	10391
S104	ALG	ALG6	3	23852650	24090437	237.788	8580
S104	ALG	ALG7	3	23823821	24578977	755.157	25998
S104	ALG	ALG8	3	23853277	24090437	237.161	8551
S870	CON	2	8	60699343	61366752	667.41	20674
S104	UNION	4	3	23823821	24578977	755.157	25998
S105	ALG	ALG1	3	60780888	62176720	1395.83	51468
S105	ALG	ALG3	3	61512084	62105526	593.443	22132
S105	ALG	ALG4	3	61546604	61751714	205.111	7174
S105	ALG	ALG5	3	61507002	61902131	395.13	14613
S789	CON	2	8	41195272	41862101	666.83	26125
S105	UNION	4	3	60780888	62176720	1395.83	51468
S106	ALG	ALG1	3	63634306	64749520	1115.21	37501
S106	ALG	ALG4	3	64019778	64249083	229.306	7639
S106	ALG	ALG5	3	63755492	64136150	380.659	12557
S106	ALG	ALG7	3	64027645	64348159	320.515	10775
S2856	CON	2	22	41715494	42380966	665.473	26352
S106	UNION	4	3	63634306	64749520	1115.21	37501
S107	ALG	ALG1	3	63634306	64749520	1115.21	37501
S107	ALG	ALG4	3	64019778	64249083	229.306	7639
S107	ALG	ALG5	3	64136214	64844955	708.742	23977
S107	ALG	ALG7	3	64027645	64348159	320.515	10775
S1201	CON	2	23	46004965	46667964	663	27809
S107	UNION	4	3	63634306	64844955	1210.65	40907
S108	ALG	ALG1	3	92271944	92752554	480.611	18172
S108	ALG	ALG4	3	92086796	92307586	220.791	7342
S108	ALG	ALG5	3	92078321	92307586	229.266	7634
S108	ALG	ALG6	3	92052779	92376996	324.218	11088
S904	CON	3	26	12947817	13609128	661.312	25961
S108	UNION	4	3	92052779	92752554	699.776	25484
S109	ALG	ALG1	3	106920027	107164921	244.895	9275
S109	ALG	ALG5	3	106907102	107110823	203.722	7411
S109	ALG	ALG6	3	106907102	107110823	203.722	7411
S109	ALG	ALG8	3	106761792	106990017	228.226	10366
S1768	CON	2	12	35447424	36105754	658.331	24989
S109	UNION	4	3	106761792	107164921	403.13	17028
S110	ALG	ALG3	4	39436549	39656389	219.841	6512
S110	ALG	ALG4	4	39239577	40418113	1178.54	39577
S110	ALG	ALG7	4	39436835	39725231	288.397	8573
S110	ALG	ALG9	4	39392827	39725231	332.405	10042
S1345	CON	2	4	110766066	111424320	658.255	23607
S110	UNION	4	4	39239577	40418113	1178.54	39577
S111	ALG	ALG1	4	62806840	63816928	1010.09	39029
S111	ALG	ALG10	4	63275883	63887755	611.873	23922
S111	ALG	ALG3	4	63132430	63366794	234.365	8670
S111	ALG	ALG8	4	63169523	63377668	208.146	7752
S2199	CON	2	9	44123582	44780950	657.369	25126
S111	UNION	4	4	62806840	63887755	1080.92	41883
S112	ALG	ALG1	4	68132941	68496589	363.649	12661
S112	ALG	ALG10	4	67919634	68923915	1004.28	34397
S112	ALG	ALG4	4	68200094	68496463	296.37	10186
S112	ALG	ALG9	4	68252738	68549060	296.323	9948
S2455	CON	2	13	73576220	74232604	656.385	24338
S112	UNION	4	4	67919634	68923915	1004.28	34397
S113	ALG	ALG1	4	68496770	69910000	1413.23	48965
S113	ALG	ALG10	4	67919634	68923915	1004.28	34397
S113	ALG	ALG4	4	68496745	68789066	292.322	9539
S113	ALG	ALG9	4	68252738	68549060	296.323	9948
S1314	CON	2	27	16710049	17360851	650.803	24909
S113	UNION	4	4	67919634	69910000	1990.37	69339
S114	ALG	ALG1	4	71399548	72737075	1337.53	46848
S114	ALG	ALG10	4	71615628	72014304	398.677	13250
S114	ALG	ALG7	4	71634593	71905725	271.133	8945
S114	ALG	ALG8	4	71673428	71880878	207.451	6664
S743	CON	2	6	34165454	34811567	646.114	24936
S114	UNION	4	4	71399548	72737075	1337.53	46848
S115	ALG	ALG1	4	77808136	78216566	408.431	14901
S115	ALG	ALG10	4	78119021	78382280	263.26	9565
S115	ALG	ALG3	4	78102594	78526664	424.071	15125
S115	ALG	ALG7	4	78119021	78382280	263.26	9565
S871	CON	2	8	68478892	69124016	645.125	21441
S115	UNION	4	4	77808136	78526664	718.529	25840
S116	ALG	ALG1	5	67298043	69686062	2388.02	87652
S116	ALG	ALG10	5	68715956	69105199	389.244	11333
S116	ALG	ALG6	5	68610512	68823861	213.35	6699
S116	ALG	ALG7	5	68544186	69128303	584.118	18536
S2092	CON	2	21	39275314	39919226	643.913	23112
S116	UNION	4	5	67298043	69686062	2388.02	87652
S117	ALG	ALG1	5	67298043	69686062	2388.02	87652
S117	ALG	ALG10	5	68715956	69105199	389.244	11333
S117	ALG	ALG2	5	68885706	69105101	219.396	6711
S117	ALG	ALG7	5	68544186	69128303	584.118	18536
S1046	CON	2	14	17735666	18375171	639.506	21085
S117	UNION	4	5	67298043	69686062	2388.02	87652
S118	ALG	ALG2	6	5928700	6180824	252.125	9065
S118	ALG	ALG6	6	5890050	6179745	289.696	10275
S118	ALG	ALG7	6	5890050	6233052	343.003	12322
S118	ALG	ALG9	6	5890050	6149858	259.809	9244
S2395	CON	2	14	14605090	15242073	636.984	24833
S118	UNION	4	6	5890050	6233052	343.003	12322
S119	ALG	ALG3	6	18575397	19323246	747.85	27640
S119	ALG	ALG4	6	19073695	19389193	315.499	11928
S119	ALG	ALG6	6	19217770	19442497	224.728	8513
S119	ALG	ALG9	6	19083666	19396937	313.272	11920
S969	CON	2	14	64487601	65121867	634.267	23912
S119	UNION	4	6	18575397	19442497	867.101	32203
S120	ALG	ALG3	6	19323341	19668810	345.47	13641
S120	ALG	ALG4	6	19073695	19389193	315.499	11928
S120	ALG	ALG6	6	19217770	19442497	224.728	8513
S120	ALG	ALG9	6	19083666	19396937	313.272	11920
S467	CON	3	20	20914544	21547887	633.344	25871
S120	UNION	4	6	19073695	19668810	595.116	23263
S121	ALG	ALG1	6	58787934	59519631	731.698	25586
S121	ALG	ALG5	6	58846884	59663904	817.021	27684
S121	ALG	ALG6	6	58956420	59197619	241.2	8481
S121	ALG	ALG8	6	58956420	59197619	241.2	8481
S2220	CON	2	9	74646308	75279526	633.219	27114
S121	UNION	4	6	58787934	59663904	875.971	29985
S122	ALG	ALG4	6	78789201	79318308	529.108	24887
S122	ALG	ALG5	6	79145311	79366194	220.884	12055
S122	ALG	ALG7	6	79099162	79329353	230.192	12050
S122	ALG	ALG8	6	77536138	79787654	2251.52	96815
S7106	CON	4	6	97129907	97762186	632.28	23530
S122	UNION	4	6	77536138	79787654	2251.52	96815
S123	ALG	ALG2	6	79875234	80100588	225.355	9639
S123	ALG	ALG4	6	79992689	80305379	312.691	14744
S123	ALG	ALG6	6	80021733	80222887	201.155	9480
S123	ALG	ALG8	6	79787852	81070297	1282.45	58217
S1611	CON	2	10	8761182	9392481	631.3	29373
S123	UNION	4	6	79787852	81070297	1282.45	58217
S124	ALG	ALG1	6	81921005	82137788	216.784	9226
S124	ALG	ALG4	6	81612465	81921486	309.022	11610
S124	ALG	ALG8	6	81070417	82287176	1216.76	47805
S124	ALG	ALG9	6	81863987	82071707	207.721	8624
S2958	CON	2	26	31284500	31915447	630.948	21524
S124	UNION	4	6	81070417	82287176	1216.76	47805
S125	ALG	ALG1	6	81921005	82137788	216.784	9226
S125	ALG	ALG4	6	81961868	82175453	213.586	9138
S125	ALG	ALG8	6	81070417	82287176	1216.76	47805
S125	ALG	ALG9	6	81863987	82071707	207.721	8624
S1868	CON	2	14	51421999	52049540	627.542	21833
S125	UNION	4	6	81070417	82287176	1216.76	47805
S126	ALG	ALG10	6	82338892	82560348	221.457	10042
S126	ALG	ALG4	6	82175597	82375789	200.193	7597
S126	ALG	ALG8	6	82287352	83784993	1497.64	65139
S126	ALG	ALG9	6	82332004	82820402	488.399	22810
S2240	CON	2	26	30483123	31109896	626.774	22767
S126	UNION	4	6	82175597	83784993	1609.4	68830
S127	ALG	ALG2	6	117087359	117445465	358.107	12282
S127	ALG	ALG7	6	117087359	117557328	469.97	16644
S127	ALG	ALG8	6	117087403	117307011	219.609	7690
S127	ALG	ALG9	6	117262827	117641559	378.733	13983
S1586	CON	2	9	70917320	71543440	626.121	25053
S127	UNION	4	6	117087359	117641559	554.201	20257
S128	ALG	ALG1	8	39379359	39602735	223.377	7567
S128	ALG	ALG2	8	39386614	40652624	1266.01	43874
S128	ALG	ALG3	8	39418336	39734553	316.218	10301
S128	ALG	ALG9	8	39378316	39617720	239.405	8099
S1147	CON	2	21	8043482	8668069	624.588	28702
S128	UNION	4	8	39378316	40652624	1274.31	44230
S129	ALG	ALG1	8	39602774	40136819	534.046	18994
S129	ALG	ALG2	8	39386614	40652624	1266.01	43874
S129	ALG	ALG3	8	39418336	39734553	316.218	10301
S129	ALG	ALG9	8	39378316	39617720	239.405	8099
S2767	CON	2	24	7681686	8305377	623.692	27338
S129	UNION	4	8	39378316	40652624	1274.31	44230
S130	ALG	ALG2	8	42868753	43952065	1083.31	38044
S130	ALG	ALG6	8	43192689	43515280	322.592	11210
S130	ALG	ALG7	8	41879894	46105249	4225.36	159276
S130	ALG	ALG8	8	43362821	43564562	201.742	7207
S1178	CON	9	21	60111037	60734526	623.49	26744
S130	UNION	4	8	41879894	46105249	4225.36	159276
S131	ALG	ALG2	8	42868753	43952065	1083.31	38044
S131	ALG	ALG3	8	43540443	43916005	375.563	13402
S131	ALG	ALG7	8	41879894	46105249	4225.36	159276
S131	ALG	ALG8	8	43362821	43564562	201.742	7207
S703	CON	3	12	30908935	31530675	621.741	24550
S131	UNION	4	8	41879894	46105249	4225.36	159276
S132	ALG	ALG2	8	60841885	61073156	231.272	5881
S132	ALG	ALG4	8	60841926	61094302	252.377	6501
S132	ALG	ALG7	8	60863556	61132596	269.041	6643
S132	ALG	ALG8	8	60863556	61132596	269.041	6643
S1408	CON	2	5	103821994	104443069	621.076	28505
S132	UNION	4	8	60841885	61132596	290.712	7311
S133	ALG	ALG1	10	49300197	50064813	764.617	21691
S133	ALG	ALG4	10	49281017	49657906	376.89	10928
S133	ALG	ALG5	10	49299890	50064743	764.854	21707
S133	ALG	ALG8	10	49656482	50064813	408.332	11410
S542	CON	3	27	11452388	12071893	619.506	20387
S133	UNION	4	10	49281017	50064813	783.797	22286
S134	ALG	ALG2	10	59153653	60823412	1669.76	58690
S134	ALG	ALG3	10	59511962	60858312	1346.35	46842
S134	ALG	ALG4	10	59810158	60017618	207.461	6747
S134	ALG	ALG6	10	59353686	61641462	2287.78	85512
S571	CON	2	1	97139117	97753124	614.008	20519
S134	UNION	4	10	59153653	61641462	2487.81	93122
S135	ALG	ALG2	10	71633654	71885861	252.208	7776
S135	ALG	ALG3	10	71633654	72218880	585.227	18523
S135	ALG	ALG4	10	71563519	72138899	575.381	18159
S135	ALG	ALG8	10	70833108	72541749	1708.64	58352
S744	CON	2	6	34811700	35425399	613.7	22995
S135	UNION	4	10	70833108	72541749	1708.64	58352
S136	ALG	ALG2	10	71885942	72218880	332.939	10743
S136	ALG	ALG3	10	71633654	72218880	585.227	18523
S136	ALG	ALG4	10	71563519	72138899	575.381	18159
S136	ALG	ALG8	10	70833108	72541749	1708.64	58352
S1173	CON	9	21	37939461	38547432	607.972	24481
S136	UNION	4	10	70833108	72541749	1708.64	58352
S137	ALG	ALG2	10	71885942	72218880	332.939	10743
S137	ALG	ALG3	10	71633654	72218880	585.227	18523
S137	ALG	ALG4	10	72138986	72437780	298.795	10765
S137	ALG	ALG8	10	70833108	72541749	1708.64	58352
S1723	CON	2	2	71945654	72553385	607.732	21235
S137	UNION	4	10	70833108	72541749	1708.64	58352
S138	ALG	ALG1	11	11521022	11782385	261.364	8881
S138	ALG	ALG5	11	11521022	11782385	261.364	8881
S138	ALG	ALG7	11	10492821	12642000	2149.18	79061
S138	ALG	ALG9	11	10628783	11634221	1005.44	37886
S853	CON	2	8	34657115	35258498	601.384	25863
S138	UNION	4	11	10492821	12642000	2149.18	79061
S139	ALG	ALG1	11	11521022	11782385	261.364	8881
S139	ALG	ALG5	11	11521022	11782385	261.364	8881
S139	ALG	ALG7	11	10492821	12642000	2149.18	79061
S139	ALG	ALG9	11	11679283	12393971	714.689	25098
S7312	CON	4	11	44610209	45211463	601.255	24994
S139	UNION	4	11	10492821	12642000	2149.18	79061
S140	ALG	ALG3	12	33736781	34028825	292.045	10684
S140	ALG	ALG6	12	33579035	33781947	202.913	7049
S140	ALG	ALG7	12	33527462	33781947	254.486	9011
S140	ALG	ALG9	12	33527462	33781947	254.486	9011
S1367	CON	2	5	47629278	48229210	599.933	21080
S140	UNION	4	12	33527462	34028825	501.364	18098
S141	ALG	ALG1	12	58939640	59182564	242.925	7842
S141	ALG	ALG10	12	58961412	59240292	278.881	9174
S141	ALG	ALG4	12	58841876	59148670	306.795	9764
S141	ALG	ALG8	12	59007352	59247219	239.868	7966
S2876	CON	2	27	28891742	29490540	598.799	24285
S141	UNION	4	12	58841876	59247219	405.344	13355
S142	ALG	ALG2	12	66483470	66835572	352.103	11751
S142	ALG	ALG5	12	66362705	66770750	408.046	14065
S142	ALG	ALG6	12	66307342	66535741	228.4	8272
S142	ALG	ALG8	12	66318561	66566740	248.18	9024
S758	CON	2	7	8685746	9283480	597.735	25570
S142	UNION	4	12	66307342	66835572	528.231	18214
S143	ALG	ALG1	12	66551179	66760373	209.195	6715
S143	ALG	ALG2	12	66483470	66835572	352.103	11751
S143	ALG	ALG5	12	66362705	66770750	408.046	14065
S143	ALG	ALG8	12	66318561	66566740	248.18	9024
S571	CON	2	2	2424000	3020876	596.877	26279
S143	UNION	4	12	66318561	66835572	517.012	17809
S144	ALG	ALG1	13	54776074	59218616	4442.54	166762
S144	ALG	ALG2	13	56361143	56588534	227.392	7764
S144	ALG	ALG4	13	56402202	56623993	221.792	7736
S144	ALG	ALG8	13	56317091	56660595	343.505	11585
S1153	CON	3	10	33423199	34019103	595.905	20762
S144	UNION	4	13	54776074	59218616	4442.54	166762
S145	ALG	ALG1	14	21072764	22330381	1257.62	48603
S145	ALG	ALG10	14	21596658	22330423	733.766	29481
S145	ALG	ALG2	14	21233649	22185193	951.545	35842
S145	ALG	ALG4	14	21484445	21820288	335.844	12100
S2603	CON	2	16	45523495	46119390	595.896	22306
S145	UNION	4	14	21072764	22330423	1257.66	48610
S146	ALG	ALG1	14	21072764	22330381	1257.62	48603
S146	ALG	ALG10	14	21596658	22330423	733.766	29481
S146	ALG	ALG2	14	21233649	22185193	951.545	35842
S146	ALG	ALG4	14	21820530	22185193	364.664	14466
S2185	CON	2	9	31428592	32023818	595.227	21395
S146	UNION	4	14	21072764	22330423	1257.66	48610
S147	ALG	ALG1	14	30353671	31328426	974.756	35043
S147	ALG	ALG7	14	31312940	31569230	256.291	10183
S147	ALG	ALG8	14	30353671	31328426	974.756	35043
S147	ALG	ALG9	14	30353671	31328426	974.756	35043
S2762	CON	7	1	82062171	82653475	591.305	18607
S147	UNION	4	14	30353671	31569230	1215.56	44686
S148	ALG	ALG1	14	45304935	45590398	285.464	9631
S148	ALG	ALG10	14	45304935	45590398	285.464	9631
S148	ALG	ALG5	14	45365831	45590707	224.877	7741
S148	ALG	ALG7	14	45357579	45590707	233.129	8018
S8120	CON	3	9	47463670	48054699	591.03	20310
S148	UNION	4	14	45304935	45590707	285.773	9648
S149	ALG	ALG1	14	87799826	88095983	296.158	13637
S149	ALG	ALG3	14	87863504	88416815	553.312	26009
S149	ALG	ALG6	14	87811581	88179841	368.261	16781
S149	ALG	ALG8	14	87995201	89501848	1506.65	64951
S791	CON	2	24	42036266	42626609	590.344	21820
S149	UNION	4	14	87799826	89501848	1702.02	74005
S150	ALG	ALG2	15	27196911	27679563	482.653	17152
S150	ALG	ALG6	15	27000303	27220245	219.943	7017
S150	ALG	ALG7	15	26964906	27207441	242.536	7691
S150	ALG	ALG9	15	27000303	27207441	207.139	6466
S1116	CON	2	20	28080321	28670394	590.074	22620
S150	UNION	4	15	26964906	27679563	714.658	24433
S151	ALG	ALG2	15	39935701	40164601	228.901	7762
S151	ALG	ALG6	15	39731468	39940173	208.706	6168
S151	ALG	ALG7	15	39734462	39949530	215.069	6352
S151	ALG	ALG8	15	39645976	39955408	309.433	8935
S1071	CON	2	15	5251955	5841724	589.77	22520
S151	UNION	4	15	39645976	40164601	518.626	16075
S152	ALG	ALG10	16	47271519	47965490	693.972	29235
S152	ALG	ALG3	16	47876007	48097676	221.67	7577
S152	ALG	ALG6	16	47876007	48152420	276.414	9189
S152	ALG	ALG7	16	47642606	48171739	529.134	19284
S689	CON	2	4	42015658	42602529	586.872	22575
S152	UNION	4	16	47271519	48171739	900.221	36063
S153	ALG	ALG10	16	47965611	48511507	545.897	18190
S153	ALG	ALG3	16	47876007	48097676	221.67	7577
S153	ALG	ALG6	16	47876007	48152420	276.414	9189
S153	ALG	ALG7	16	47642606	48171739	529.134	19284
S8229	CON	3	14	46076574	46662897	586.324	21802
S153	UNION	4	16	47642606	48511507	868.902	30651
S154	ALG	ALG10	16	49256659	49529494	272.836	7374
S154	ALG	ALG3	16	49311606	49891028	579.423	14666
S154	ALG	ALG6	16	49432135	49682949	250.815	6098
S154	ALG	ALG7	16	49425947	49879451	453.505	11160
S1612	CON	2	10	9392522	9978692	586.171	23852
S154	UNION	4	16	49256659	49891028	634.37	16142
S155	ALG	ALG10	16	49529794	49778385	248.592	5737
S155	ALG	ALG3	16	49311606	49891028	579.423	14666
S155	ALG	ALG6	16	49432135	49682949	250.815	6098
S155	ALG	ALG7	16	49425947	49879451	453.505	11160
S1033	CON	2	14	5608148	6194196	586.049	25937
S155	UNION	4	16	49311606	49891028	579.423	14666
S156	ALG	ALG10	16	58936035	59511230	575.196	21344
S156	ALG	ALG2	16	58954777	59188500	233.724	8361
S156	ALG	ALG5	16	58937181	59188601	251.421	9084
S156	ALG	ALG9	16	55991957	59921957	3930	148411
S883	CON	2	11	103006185	103591578	585.394	21389
S156	UNION	4	16	55991957	59921957	3930	148411
S157	ALG	ALG2	17	2990976	3870844	879.869	27781
S157	ALG	ALG4	17	3275454	3514548	239.095	7017
S157	ALG	ALG5	17	3062024	3303637	241.614	7129
S157	ALG	ALG9	17	3275454	3524980	249.527	7338
S25	CON	5	13	21866987	22452129	585.143	17267
S157	UNION	4	17	2990976	3870844	879.869	27781
S158	ALG	ALG10	17	61460337	61689058	228.722	8297
S158	ALG	ALG4	17	61460274	61693694	233.421	8469
S158	ALG	ALG5	17	61314311	61557840	243.53	9867
S158	ALG	ALG7	17	61286979	63009137	1722.16	70291
S2071	CON	2	20	63407685	63992252	584.568	27451
S158	UNION	4	17	61286979	63009137	1722.16	70291
S159	ALG	ALG10	17	61460337	61689058	228.722	8297
S159	ALG	ALG4	17	61460274	61693694	233.421	8469
S159	ALG	ALG5	17	61557912	62254187	696.276	27186
S159	ALG	ALG7	17	61286979	63009137	1722.16	70291
S2834	CON	2	22	13059609	13637601	577.993	24465
S159	UNION	4	17	61286979	63009137	1722.16	70291
S160	ALG	ALG10	18	21518323	21799619	281.297	8711
S160	ALG	ALG3	18	21532502	21782005	249.504	7509
S160	ALG	ALG6	18	21445859	21768751	322.893	10594
S160	ALG	ALG9	18	20727165	22308164	1581	57853
S1282	CON	2	25	25819361	26396142	576.782	17032
S160	UNION	4	18	20727165	22308164	1581	57853
S161	ALG	ALG4	18	36809213	37377038	567.826	15728
S161	ALG	ALG5	18	37079040	37479032	399.993	12280
S161	ALG	ALG7	18	37115330	37328276	212.947	6197
S161	ALG	ALG8	18	36746042	37313184	567.143	15026
S977	CON	2	12	39187521	39763774	576.254	22860
S161	UNION	4	18	36746042	37479032	732.991	20389
S162	ALG	ALG1	18	38209281	38477893	268.613	8553
S162	ALG	ALG3	18	38192027	38542349	350.323	11149
S162	ALG	ALG4	18	38083959	38424767	340.809	11090
S162	ALG	ALG5	18	38173490	38424767	251.278	8034
S1203	CON	2	22	32064169	32639941	575.773	20056
S162	UNION	4	18	38083959	38542349	458.391	14848
S163	ALG	ALG1	18	38209281	38477893	268.613	8553
S163	ALG	ALG3	18	38192027	38542349	350.323	11149
S163	ALG	ALG4	18	38424931	38968484	543.554	18068
S163	ALG	ALG5	18	38424931	39070916	645.986	21954
S2235	CON	2	26	27718976	28294069	575.094	19000
S163	UNION	4	18	38192027	39070916	878.89	29361
S164	ALG	ALG1	18	39540087	40048064	507.978	13666
S164	ALG	ALG4	18	39153832	39753394	599.563	19484
S164	ALG	ALG5	18	39583606	39908059	324.454	8410
S164	ALG	ALG7	18	39584521	40048064	463.544	12047
S1214	CON	2	23	510827	1085326	574.5	25415
S164	UNION	4	18	39153832	40048064	894.233	27068
S165	ALG	ALG1	18	39540087	40048064	507.978	13666
S165	ALG	ALG5	18	39583606	39908059	324.454	8410
S165	ALG	ALG7	18	39584521	40048064	463.544	12047
S165	ALG	ALG8	18	39813222	40178775	365.554	9911
S432	CON	2	9	74632452	75206554	574.103	24844
S165	UNION	4	18	39540087	40178775	638.689	17481
S166	ALG	ALG3	18	58662611	58934875	272.265	8896
S166	ALG	ALG4	18	58712923	59041695	328.773	11386
S166	ALG	ALG6	18	58662557	58961908	299.352	9859
S166	ALG	ALG9	18	58662611	59073651	411.041	14144
S1315	CON	2	27	26120057	26693665	573.609	22706
S166	UNION	4	18	58662557	59073651	411.095	14151
S167	ALG	ALG1	19	1879920	2479522	599.603	30633
S167	ALG	ALG2	19	2141054	2345493	204.44	10067
S167	ALG	ALG6	19	1897939	2271063	373.125	18905
S167	ALG	ALG9	19	2150472	2402590	252.119	12451
S2010	CON	2	18	42362965	42936356	573.392	22874
S167	UNION	4	19	1879920	2479522	599.603	30633
S168	ALG	ALG10	20	13246990	14128557	881.568	30392
S168	ALG	ALG3	20	13399502	13646205	246.704	8148
S168	ALG	ALG6	20	13367527	13699881	332.355	11143
S168	ALG	ALG7	20	13367527	13699881	332.355	11143
S1377	CON	9	28	10710182	11283568	573.387	23894
S168	UNION	4	20	13246990	14128557	881.568	30392
S169	ALG	ALG10	20	13246990	14128557	881.568	30392
S169	ALG	ALG6	20	13367527	13699881	332.355	11143
S169	ALG	ALG7	20	13367527	13699881	332.355	11143
S169	ALG	ALG8	20	13686298	15122411	1436.11	46482
S2224	CON	2	26	11162395	11735761	573.367	24834
S169	UNION	4	20	13246990	15122411	1875.42	62850
S170	ALG	ALG1	20	13959386	14606207	646.822	19084
S170	ALG	ALG10	20	14128730	14540129	411.4	12154
S170	ALG	ALG5	20	14204282	14414277	209.996	6006
S170	ALG	ALG8	20	13686298	15122411	1436.11	46482
S1077	CON	2	15	75699568	76272880	573.313	22671
S170	UNION	4	20	13686298	15122411	1436.11	46482
S171	ALG	ALG1	20	23356335	23971300	614.966	19518
S171	ALG	ALG10	20	22986299	23678254	691.956	24457
S171	ALG	ALG6	20	23147808	23487059	339.252	11968
S171	ALG	ALG8	20	20844036	23559621	2715.59	105075
S2613	CON	2	19	52572624	53145867	573.244	22603
S171	UNION	4	20	20844036	23971300	3127.26	117812
S172	ALG	ALG1	20	23356335	23971300	614.966	19518
S172	ALG	ALG10	20	22986299	23678254	691.956	24457
S172	ALG	ALG4	20	23601286	23822321	221.036	6719
S172	ALG	ALG8	20	23559637	24180432	620.796	20082
S611	CON	2	2	90823018	91395748	572.731	22232
S172	UNION	4	20	22986299	24180432	1194.13	40645
S173	ALG	ALG1	20	23356335	23971300	614.966	19518
S173	ALG	ALG10	20	23678354	23931344	252.991	7509
S173	ALG	ALG4	20	23601286	23822321	221.036	6719
S173	ALG	ALG8	20	23559637	24180432	620.796	20082
S5729	CON	5	4	47265793	47838147	572.355	25224
S173	UNION	4	20	23356335	24180432	824.098	26868
S174	ALG	ALG3	20	32688934	32892532	203.599	7745
S174	ALG	ALG7	20	32340579	32726252	385.674	12299
S174	ALG	ALG8	20	31613148	33292532	1679.38	59996
S174	ALG	ALG9	20	32038256	33083509	1045.25	37499
S1919	CON	2	15	75701390	76272880	571.491	22572
S174	UNION	4	20	31613148	33292532	1679.38	59996
S175	ALG	ALG10	21	540380	744310	203.931	7185
S175	ALG	ALG2	21	388678	744310	355.633	12769
S175	ALG	ALG6	21	5525	1185534	1180.01	43373
S175	ALG	ALG9	21	242063	593601	351.539	12280
S749	CON	2	22	28774301	29345149	570.849	19486
S175	UNION	4	21	5525	1185534	1180.01	43373
S176	ALG	ALG10	21	540380	744310	203.931	7185
S176	ALG	ALG2	21	388678	744310	355.633	12769
S176	ALG	ALG6	21	5525	1185534	1180.01	43373
S176	ALG	ALG9	21	743200	1035144	291.945	10144
S2250	CON	2	10	34235884	34805755	569.872	21607
S176	UNION	4	21	5525	1185534	1180.01	43373
S177	ALG	ALG5	21	27870822	28135260	264.439	8746
S177	ALG	ALG6	21	27910843	28193306	282.464	9235
S177	ALG	ALG7	21	27674445	27922934	248.49	8946
S177	ALG	ALG9	21	27186354	28667057	1480.7	53508
S1247	CON	2	24	11761631	12330199	568.569	28247
S177	UNION	4	21	27186354	28667057	1480.7	53508
S178	ALG	ALG1	21	27929121	28289818	360.698	12293
S178	ALG	ALG5	21	27870822	28135260	264.439	8746
S178	ALG	ALG6	21	27910843	28193306	282.464	9235
S178	ALG	ALG9	21	27186354	28667057	1480.7	53508
S1313	CON	2	27	10295172	10863272	568.101	18700
S178	UNION	4	21	27186354	28667057	1480.7	53508
S179	ALG	ALG1	21	46236126	47369346	1133.22	36569
S179	ALG	ALG2	21	46150338	46741223	590.886	18076
S179	ALG	ALG5	21	46614668	46822881	208.214	6651
S179	ALG	ALG7	21	46512842	48374883	1862.04	68199
S1065	CON	2	14	74484334	75052374	568.041	25488
S179	UNION	4	21	46150338	48374883	2224.55	79187
S180	ALG	ALG1	21	46236126	47369346	1133.22	36569
S180	ALG	ALG2	21	46741303	47369372	628.07	21247
S180	ALG	ALG5	21	46614668	46822881	208.214	6651
S180	ALG	ALG7	21	46512842	48374883	1862.04	68199
S222	CON	3	1	134653741	135221243	567.503	20730
S180	UNION	4	21	46236126	48374883	2138.76	76438
S181	ALG	ALG1	21	49549662	49774245	224.584	9807
S181	ALG	ALG2	21	49515310	50626662	1111.35	48511
S181	ALG	ALG6	21	49549662	49775590	225.929	9809
S181	ALG	ALG7	21	49014271	50272814	1258.54	54906
S1319	CON	2	4	91124914	91692308	567.395	17592
S181	UNION	4	21	49014271	50626662	1612.39	70018
S182	ALG	ALG1	21	49775910	49994574	218.665	10005
S182	ALG	ALG2	21	49515310	50626662	1111.35	48511
S182	ALG	ALG6	21	49775905	51350223	1574.32	64613
S182	ALG	ALG7	21	49014271	50272814	1258.54	54906
S2696	CON	2	21	54012148	54579396	567.249	20725
S182	UNION	4	21	49014271	51350223	2335.95	97326
S183	ALG	ALG2	21	49515310	50626662	1111.35	48511
S183	ALG	ALG4	21	49995793	50196425	200.633	8678
S183	ALG	ALG6	21	49775905	51350223	1574.32	64613
S183	ALG	ALG7	21	49014271	50272814	1258.54	54906
S2653	CON	2	21	9110903	9675192	564.29	24346
S183	UNION	4	21	49014271	51350223	2335.95	97326
S184	ALG	ALG10	21	57248378	57657871	409.494	13724
S184	ALG	ALG2	21	57249097	57602442	353.346	11777
S184	ALG	ALG3	21	57598343	57814312	215.97	7596
S184	ALG	ALG5	21	57207946	57602314	394.369	13539
S620	CON	3	8	28684421	29247762	563.342	22107
S184	UNION	4	21	57207946	57814312	606.367	20992
S185	ALG	ALG3	22	2580069	2846760	266.692	10550
S185	ALG	ALG4	22	2585175	2821790	236.616	9347
S185	ALG	ALG5	22	2443112	2965697	522.586	21051
S185	ALG	ALG7	22	2413179	3694349	1281.17	55907
S2823	CON	2	25	36614642	37177837	563.196	15634
S185	UNION	4	22	2413179	3694349	1281.17	55907
S186	ALG	ALG1	22	26529154	26748357	219.204	7522
S186	ALG	ALG10	22	26529154	26752711	223.558	7679
S186	ALG	ALG6	22	26457399	26699096	241.698	8732
S186	ALG	ALG8	22	26419759	26699486	279.728	9941
S846	CON	2	10	39488338	40051482	563.145	21175
S186	UNION	4	22	26419759	26752711	332.953	11972
S187	ALG	ALG1	22	49031772	49372351	340.58	10203
S187	ALG	ALG2	22	49083645	49369841	286.197	8769
S187	ALG	ALG4	22	49205790	49772492	566.703	16754
S187	ALG	ALG8	22	49024916	49256646	231.731	6976
S2686	CON	2	21	50532541	51095611	563.071	22701
S187	UNION	4	22	49024916	49772492	747.577	22178
S188	ALG	ALG1	22	49031772	49372351	340.58	10203
S188	ALG	ALG2	22	49083645	49369841	286.197	8769
S188	ALG	ALG4	22	49205790	49772492	566.703	16754
S188	ALG	ALG8	22	49256831	49760413	503.583	14892
S2050	CON	2	20	40004639	40567171	562.533	24522
S188	UNION	4	22	49031772	49772492	740.721	21954
S189	ALG	ALG1	23	30051401	31655597	1604.2	54427
S189	ALG	ALG5	23	29902534	30142343	239.81	8358
S189	ALG	ALG6	23	30116811	30422412	305.602	9787
S189	ALG	ALG8	23	29527906	30120859	592.954	23341
S1926	CON	2	5	33062789	33624008	561.22	21708
S189	UNION	4	23	29527906	31655597	2127.69	75398
S190	ALG	ALG1	23	30051401	31655597	1604.2	54427
S190	ALG	ALG10	23	31035870	31237616	201.747	6025
S190	ALG	ALG2	23	30909258	31110023	200.766	6697
S190	ALG	ALG5	23	30965520	31462812	497.293	16620
S2084	CON	2	6	115820784	116381120	560.337	23214
S190	UNION	4	23	30051401	31655597	1604.2	54427
S191	ALG	ALG1	23	32803842	33069075	265.234	8750
S191	ALG	ALG5	23	32111544	32898274	786.731	26283
S191	ALG	ALG6	23	32835120	33162768	327.649	10402
S191	ALG	ALG8	23	32835120	33069075	233.956	7680
S2324	CON	2	29	40443984	41003528	559.545	21252
S191	UNION	4	23	32111544	33162768	1051.22	34440
S192	ALG	ALG1	23	33069217	33468872	399.656	12296
S192	ALG	ALG4	23	32946636	33162768	216.133	6647
S192	ALG	ALG5	23	32907614	33333638	426.025	13179
S192	ALG	ALG6	23	32835120	33162768	327.649	10402
S2007	CON	2	6	35295746	35855005	559.26	22107
S192	UNION	4	23	32835120	33468872	633.753	19982
S193	ALG	ALG10	23	36693401	37003995	310.595	10475
S193	ALG	ALG2	23	36693401	37048965	355.565	12037
S193	ALG	ALG7	23	36082382	37048965	966.584	33065
S193	ALG	ALG9	23	36696006	37003995	307.99	10407
S519	CON	3	22	34680098	35237801	557.704	20637
S193	UNION	4	23	36082382	37048965	966.584	33065
S194	ALG	ALG1	23	47985493	48219001	233.509	10726
S194	ALG	ALG7	23	46669029	48861770	2192.74	93663
S194	ALG	ALG8	23	47983923	48219001	235.079	10811
S194	ALG	ALG9	23	48171203	48861109	689.907	27617
S342	CON	3	9	23002775	23560235	557.461	22236
S194	UNION	4	23	46669029	48861770	2192.74	93663
S195	ALG	ALG10	24	13160258	13402336	242.079	12989
S195	ALG	ALG3	24	13215130	13577245	362.116	18585
S195	ALG	ALG8	24	13099554	13716955	617.402	30867
S195	ALG	ALG9	24	12884878	13234615	349.738	17154
S612	CON	2	2	91396018	91952898	556.881	20088
S195	UNION	4	24	12884878	13716955	832.078	41229
S196	ALG	ALG10	24	13160258	13402336	242.079	12989
S196	ALG	ALG3	24	13215130	13577245	362.116	18585
S196	ALG	ALG8	24	13099554	13716955	617.402	30867
S196	ALG	ALG9	24	13234640	13473039	238.4	12405
S555	CON	2	1	129720685	130277176	556.492	18303
S196	UNION	4	24	13099554	13716955	617.402	30867
S197	ALG	ALG1	24	33771289	34045724	274.436	9340
S197	ALG	ALG3	24	33516814	33816369	299.556	10647
S197	ALG	ALG6	24	33765474	34011053	245.58	8269
S197	ALG	ALG7	24	33428906	34142039	713.134	25054
S1902	CON	2	3	61521709	62077703	555.995	20695
S197	UNION	4	24	33428906	34142039	713.134	25054
S198	ALG	ALG1	24	33771289	34045724	274.436	9340
S198	ALG	ALG3	24	33816385	34395287	578.903	20727
S198	ALG	ALG6	24	33765474	34011053	245.58	8269
S198	ALG	ALG7	24	33428906	34142039	713.134	25054
S956	CON	2	11	11644011	12198376	554.366	18846
S198	UNION	4	24	33428906	34395287	966.382	34296
S199	ALG	ALG1	24	42876346	43447890	571.545	16884
S199	ALG	ALG2	24	43319458	43545836	226.379	6052
S199	ALG	ALG5	24	43290269	43652327	362.059	9831
S199	ALG	ALG6	24	43440713	43716053	275.341	7761
S830	CON	2	7	97141878	97696112	554.235	22239
S199	UNION	4	24	42876346	43716053	839.708	24461
S200	ALG	ALG1	29	17956419	18280614	324.196	10252
S200	ALG	ALG3	29	17885215	18239599	354.385	11545
S200	ALG	ALG4	29	17520035	18277509	757.475	24281
S200	ALG	ALG7	29	17940410	18280575	340.166	10841
S1936	CON	2	5	44199950	44754017	554.068	22314
S200	UNION	4	29	17520035	18280614	760.58	24428
S201	ALG	ALG3	29	24804768	25067184	262.417	11486
S201	ALG	ALG5	29	25027144	25239260	212.117	7784
S201	ALG	ALG6	29	25026884	25251997	225.114	8313
S201	ALG	ALG8	29	24919604	25286969	367.366	14350
S719	CON	2	6	43878412	44432034	553.623	20862
S201	UNION	4	29	24804768	25286969	482.202	19455
S202	ALG	ALG3	29	25067284	25269069	201.786	7353
S202	ALG	ALG5	29	25027144	25239260	212.117	7784
S202	ALG	ALG6	29	25026884	25251997	225.114	8313
S202	ALG	ALG8	29	24919604	25286969	367.366	14350
S1172	CON	2	20	57614884	58168201	553.318	23549
S202	UNION	4	29	24919604	25286969	367.366	14350
S203	ALG	ALG2	1	34789138	34997256	208.119	6231
S203	ALG	ALG4	1	34757108	35033751	276.644	8930
S203	ALG	ALG8	1	34789138	34997256	208.119	6231
S2308	CON	8	15	55733192	56285994	552.803	22992
S203	UNION	3	1	34757108	35033751	276.644	8930
S204	ALG	ALG7	1	60463045	60670985	207.941	9118
S204	ALG	ALG8	1	60300738	60881550	580.813	24137
S204	ALG	ALG9	1	59138464	61616408	2477.95	97947
S1734	CON	2	11	104627774	105180467	552.694	25185
S204	UNION	3	1	59138464	61616408	2477.95	97947
S205	ALG	ALG1	1	61108011	61598308	490.298	21058
S205	ALG	ALG8	1	61004095	62692456	1688.36	70291
S205	ALG	ALG9	1	59138464	61616408	2477.95	97947
S2165	CON	2	8	100239938	100790452	550.515	22870
S205	UNION	3	1	59138464	62692456	3553.99	141861
S206	ALG	ALG1	1	61598376	61952158	353.783	14733
S206	ALG	ALG8	1	61004095	62692456	1688.36	70291
S206	ALG	ALG9	1	59138464	61616408	2477.95	97947
S2793	CON	2	21	4130482	4679580	549.099	24142
S206	UNION	3	1	59138464	62692456	3553.99	141861
S207	ALG	ALG1	1	61598376	61952158	353.783	14733
S207	ALG	ALG8	1	61004095	62692456	1688.36	70291
S207	ALG	ALG9	1	61616480	62577738	961.259	39490
S950	CON	2	14	12976508	13524193	547.686	21082
S207	UNION	3	1	61004095	62692456	1688.36	70291
S208	ALG	ALG1	1	62021773	62354119	332.347	13915
S208	ALG	ALG8	1	61004095	62692456	1688.36	70291
S208	ALG	ALG9	1	61616480	62577738	961.259	39490
S2165	CON	2	24	21296054	21843644	547.591	21369
S208	UNION	3	1	61004095	62692456	1688.36	70291
S209	ALG	ALG1	1	62354339	62658261	303.923	11937
S209	ALG	ALG8	1	61004095	62692456	1688.36	70291
S209	ALG	ALG9	1	61616480	62577738	961.259	39490
S1241	CON	2	24	2311599	2858723	547.125	23967
S209	UNION	3	1	61004095	62692456	1688.36	70291
S210	ALG	ALG1	1	63814210	65311233	1497.02	51102
S210	ALG	ALG2	1	63801198	64043071	241.874	8326
S210	ALG	ALG6	1	63698952	64112437	413.486	14904
S2287	CON	2	11	1944509	2490498	545.99	24872
S210	UNION	3	1	63698952	65311233	1612.28	55494
S211	ALG	ALG1	1	65311342	66191547	880.206	27671
S211	ALG	ALG3	1	65899313	66245615	346.303	11716
S211	ALG	ALG5	1	66017286	66240391	223.106	7414
S1296	CON	2	4	77335340	77881043	545.704	20685
S211	UNION	3	1	65311342	66245615	934.274	29448
S212	ALG	ALG6	1	114293439	114896294	602.856	24258
S212	ALG	ALG8	1	114293439	114592102	298.664	11570
S212	ALG	ALG9	1	114242937	114592300	349.364	13389
S1029	CON	2	13	55540906	56085471	544.566	22147
S212	UNION	3	1	114242937	114896294	653.358	26058
S213	ALG	ALG10	1	126007373	126234984	227.612	7111
S213	ALG	ALG2	1	125997851	126236199	238.349	7480
S213	ALG	ALG3	1	125881625	126225831	344.207	11735
S2053	CON	2	6	73845325	74389872	544.548	23394
S213	UNION	3	1	125881625	126236199	354.575	12085
S214	ALG	ALG3	1	138637806	138974813	337.008	12644
S214	ALG	ALG4	1	138824908	139181554	356.647	11968
S214	ALG	ALG6	1	138699197	139128429	429.233	15148
S1277	CON	2	25	3399820	3944087	544.268	17855
S214	UNION	3	1	138637806	139181554	543.749	20011
S215	ALG	ALG3	1	139230201	139667724	437.524	19248
S215	ALG	ALG4	1	139232020	139648208	416.189	18283
S215	ALG	ALG8	1	139370030	140672434	1302.4	60138
S1196	CON	2	22	27539324	28083520	544.197	23248
S215	UNION	3	1	139230201	140672434	1442.23	65388
S216	ALG	ALG3	1	139904135	140376577	472.443	21354
S216	ALG	ALG4	1	139974663	140466732	492.07	21955
S216	ALG	ALG8	1	139370030	140672434	1302.4	60138
S1198	CON	2	22	28166831	28710451	543.621	21459
S216	UNION	3	1	139370030	140672434	1302.4	60138
S217	ALG	ALG4	1	139974663	140466732	492.07	21955
S217	ALG	ALG8	1	139370030	140672434	1302.4	60138
S217	ALG	ALG9	1	140466433	140800195	333.763	15124
S414	CON	2	9	26102556	26645165	542.61	17666
S217	UNION	3	1	139370030	140800195	1430.17	65508
S218	ALG	ALG2	1	149155835	149363297	207.463	7923
S218	ALG	ALG6	1	149169695	149409891	240.197	9308
S218	ALG	ALG8	1	149169695	149409891	240.197	9308
S866	CON	3	20	57205454	57747868	542.415	23198
S218	UNION	3	1	149155835	149409891	254.057	9918
S219	ALG	ALG2	1	150700180	151067105	366.926	18256
S219	ALG	ALG6	1	150379200	151374689	995.49	43836
S219	ALG	ALG8	1	150373996	150962576	588.581	25129
S746	CON	3	14	830102	1371506	541.405	25276
S219	UNION	3	1	150373996	151374689	1000.69	43898
S220	ALG	ALG1	1	152424138	152831715	407.578	16581
S220	ALG	ALG2	1	152482397	152709583	227.187	8901
S220	ALG	ALG9	1	152475677	152847380	371.704	14806
S642	CON	4	20	13942852	14482827	539.976	15488
S220	UNION	3	1	152424138	152847380	423.243	17218
S221	ALG	ALG1	1	154145310	154531335	386.026	15335
S221	ALG	ALG7	1	153233670	154779943	1546.27	70964
S221	ALG	ALG8	1	153869870	154255618	385.749	17659
S817	CON	2	9	23716531	24256056	539.526	19325
S221	UNION	3	1	153233670	154779943	1546.27	70964
S222	ALG	ALG1	1	154145310	154531335	386.026	15335
S222	ALG	ALG7	1	153233670	154779943	1546.27	70964
S222	ALG	ALG8	1	154370807	157403064	3032.26	146171
S2225	CON	2	26	11735803	12274897	539.095	21110
S222	UNION	3	1	153233670	157403064	4169.4	199752
S223	ALG	ALG2	2	4009262	5153000	1143.74	44662
S223	ALG	ALG4	2	3959992	4254966	294.975	10765
S223	ALG	ALG6	2	4214098	4501190	287.093	10626
S2228	CON	2	9	83765924	84304795	538.872	23871
S223	UNION	3	2	3959992	5153000	1193.01	46668
S224	ALG	ALG2	2	4009262	5153000	1143.74	44662
S224	ALG	ALG4	2	4255078	4508213	253.136	9392
S224	ALG	ALG6	2	4214098	4501190	287.093	10626
S1027	CON	2	13	54720681	55259092	538.412	23526
S224	UNION	3	2	4009262	5153000	1143.74	44662
S225	ALG	ALG2	2	6392792	6770000	377.209	13030
S225	ALG	ALG4	2	6206424	6432060	225.637	8603
S225	ALG	ALG5	2	5929145	6975062	1045.92	39602
S1150	CON	2	21	13928997	14466933	537.937	25146
S225	UNION	3	2	5929145	6975062	1045.92	39602
S226	ALG	ALG2	2	6392792	6770000	377.209	13030
S226	ALG	ALG4	2	6432199	6651926	219.728	7239
S226	ALG	ALG5	2	5929145	6975062	1045.92	39602
S1049	CON	2	14	19338843	19875778	536.936	21061
S226	UNION	3	2	5929145	6975062	1045.92	39602
S227	ALG	ALG2	2	6392792	6770000	377.209	13030
S227	ALG	ALG4	2	6737114	7137758	400.645	15899
S227	ALG	ALG5	2	5929145	6975062	1045.92	39602
S3558	CON	7	14	57241926	57777037	535.112	21636
S227	UNION	3	2	5929145	7137758	1208.61	46058
S228	ALG	ALG5	2	11048653	11271078	222.426	7144
S228	ALG	ALG6	2	10950320	11302526	352.207	11864
S228	ALG	ALG9	2	10975203	11268873	293.671	9576
S1106	CON	2	16	76449432	76984049	534.618	25363
S228	UNION	3	2	10950320	11302526	352.207	11864
S229	ALG	ALG10	2	29061163	29476535	415.373	12067
S229	ALG	ALG3	2	29181265	29415417	234.153	6475
S229	ALG	ALG4	2	29182973	29476392	293.42	8436
S2588	CON	2	19	14754319	15288880	534.562	24457
S229	UNION	3	2	29061163	29476535	415.373	12067
S230	ALG	ALG1	2	44077628	44300554	222.927	8075
S230	ALG	ALG10	2	44077536	44300554	223.019	8079
S230	ALG	ALG7	2	44077628	44300554	222.927	8075
S1200	CON	2	22	29824413	30358397	533.985	19175
S230	UNION	3	2	44077536	44300554	223.019	8079
S231	ALG	ALG4	2	44581745	44812527	230.783	7196
S231	ALG	ALG5	2	44735779	44938757	202.979	6207
S231	ALG	ALG7	2	44696501	44926619	230.119	7064
S2420	CON	2	13	26597276	27130475	533.2	19900
S231	UNION	3	2	44581745	44938757	357.013	11116
S232	ALG	ALG1	2	52008195	52289784	281.59	11348
S232	ALG	ALG4	2	52036605	52346192	309.588	12681
S232	ALG	ALG7	2	52008195	52289784	281.59	11348
S558	CON	3	5	108644397	109177248	532.852	18594
S232	UNION	3	2	52008195	52346192	337.998	13768
S233	ALG	ALG1	2	65948399	66189658	241.26	8641
S233	ALG	ALG2	2	66003859	66207106	203.248	7123
S233	ALG	ALG8	2	65901950	66103524	201.575	6661
S1554	CON	2	8	57003758	57536189	532.432	19820
S233	UNION	3	2	65901950	66207106	305.157	10434
S234	ALG	ALG1	2	72709701	73007486	297.786	12643
S234	ALG	ALG3	2	72765548	73155304	389.757	15633
S234	ALG	ALG6	2	72996790	73639277	642.488	25521
S518	CON	3	22	33952078	34483667	531.59	17258
S234	UNION	3	2	72709701	73639277	929.577	37640
S235	ALG	ALG10	2	73269756	73502374	232.619	9332
S235	ALG	ALG3	2	73155566	73572116	416.551	16649
S235	ALG	ALG6	2	72996790	73639277	642.488	25521
S2184	CON	2	24	54436264	54966816	530.553	21203
S235	UNION	3	2	72996790	73639277	642.488	25521
S236	ALG	ALG10	2	73502462	73786483	284.022	12148
S236	ALG	ALG3	2	73155566	73572116	416.551	16649
S236	ALG	ALG6	2	72996790	73639277	642.488	25521
S8725	CON	2	15	62503216	63033550	530.335	23791
S236	UNION	3	2	72996790	73786483	789.694	31547
S237	ALG	ALG10	2	73502462	73786483	284.022	12148
S237	ALG	ALG3	2	73572155	74339161	767.007	29606
S237	ALG	ALG6	2	72996790	73639277	642.488	25521
S2107	CON	2	21	48309180	48837251	528.072	19726
S237	UNION	3	2	72996790	74339161	1342.37	52071
S238	ALG	ALG10	2	73786578	74213981	427.404	15526
S238	ALG	ALG3	2	73572155	74339161	767.007	29606
S238	ALG	ALG9	2	73957074	74215149	258.076	9572
S1470	CON	2	6	80623714	81151687	527.974	23630
S238	UNION	3	2	73572155	74339161	767.007	29606
S239	ALG	ALG10	2	74214079	74485835	271.757	10452
S239	ALG	ALG3	2	73572155	74339161	767.007	29606
S239	ALG	ALG9	2	73957074	74215149	258.076	9572
S555	CON	2	13	40189465	40717299	527.835	19810
S239	UNION	3	2	73572155	74485835	913.681	35068
S240	ALG	ALG10	2	87617458	88752973	1135.52	34695
S240	ALG	ALG7	2	87831795	88377228	545.434	15572
S240	ALG	ALG8	2	87892499	88263041	370.543	10951
S1875	CON	2	14	54283124	54810173	527.05	21571
S240	UNION	3	2	87617458	88752973	1135.52	34695
S241	ALG	ALG10	2	100908334	101208273	299.94	8577
S241	ALG	ALG4	2	100903000	101313956	410.957	11891
S241	ALG	ALG5	2	100908334	101208273	299.94	8577
S876	CON	2	8	75732712	76259660	526.949	14561
S241	UNION	3	2	100903000	101313956	410.957	11891
S242	ALG	ALG1	2	107949344	108332146	382.803	16599
S242	ALG	ALG3	2	108274150	108559194	285.045	11594
S242	ALG	ALG7	2	108248214	108527076	278.863	11383
S1008	CON	9	17	15729365	16255401	526.037	15296
S242	UNION	3	2	107949344	108559194	609.851	25609
S243	ALG	ALG2	3	15184463	15712080	527.618	18999
S243	ALG	ALG4	3	15679037	15887259	208.223	6663
S243	ALG	ALG6	3	15604675	15914131	309.457	10514
S1087	CON	2	19	17182088	17707901	525.814	19271
S243	UNION	3	3	15184463	15914131	729.669	25562
S244	ALG	ALG2	3	15712119	15927554	215.436	7191
S244	ALG	ALG4	3	15679037	15887259	208.223	6663
S244	ALG	ALG6	3	15604675	15914131	309.457	10514
S1229	CON	2	23	15204833	15730501	525.669	25825
S244	UNION	3	3	15604675	15927554	322.88	11145
S245	ALG	ALG3	3	20741745	20941992	200.248	6029
S245	ALG	ALG8	3	20540542	20904853	364.312	11261
S245	ALG	ALG9	3	20502619	20933889	431.271	13416
S2760	CON	2	24	3990548	4515744	525.197	23446
S245	UNION	3	3	20502619	20941992	439.374	13704
S246	ALG	ALG10	3	25143461	25639629	496.169	12972
S246	ALG	ALG3	3	25125732	25522689	396.958	9347
S246	ALG	ALG8	3	24943806	25443387	499.582	12480
S2812	CON	2	25	14385238	14909369	524.132	24210
S246	UNION	3	3	24943806	25639629	695.824	18520
S247	ALG	ALG1	3	54842732	56329700	1486.97	63576
S247	ALG	ALG2	3	55922341	56143689	221.349	10374
S247	ALG	ALG9	3	55991685	56280513	288.829	13185
S2284	CON	2	11	949766	1473693	523.928	23496
S247	UNION	3	3	54842732	56329700	1486.97	63576
S248	ALG	ALG1	3	60780888	62176720	1395.83	51468
S248	ALG	ALG3	3	61512084	62105526	593.443	22132
S248	ALG	ALG5	3	61902410	62215060	312.651	11768
S2741	CON	2	20	12432586	12956421	523.836	21237
S248	UNION	3	3	60780888	62215060	1434.17	52991
S249	ALG	ALG1	3	63634306	64749520	1115.21	37501
S249	ALG	ALG5	3	63755492	64136150	380.659	12557
S249	ALG	ALG8	3	63776401	63985002	208.602	6712
S688	CON	9	11	37767868	38291253	523.386	15675
S249	UNION	3	3	63634306	64749520	1115.21	37501
S250	ALG	ALG2	3	80604690	80812150	207.461	6964
S250	ALG	ALG7	3	80261985	82473766	2211.78	86325
S250	ALG	ALG9	3	80589772	80793487	203.716	6735
S1221	CON	2	23	8261302	8784619	523.318	18934
S250	UNION	3	3	80261985	82473766	2211.78	86325
S251	ALG	ALG1	3	91232390	92271816	1039.43	37286
S251	ALG	ALG5	3	91725864	92078169	352.306	11710
S251	ALG	ALG8	3	91547964	91765995	218.032	7925
S4365	CON	6	5	25205718	25729015	523.298	15597
S251	UNION	3	3	91232390	92271816	1039.43	37286
S252	ALG	ALG1	3	114530081	114791413	261.333	11344
S252	ALG	ALG10	3	113961960	114835626	873.667	38246
S252	ALG	ALG9	3	114522154	114909072	386.919	16927
S8762	CON	2	19	9233673	9755912	522.24	19172
S252	UNION	3	3	113961960	114909072	947.113	41327
S253	ALG	ALG1	4	8947310	9785993	838.684	41596
S253	ALG	ALG4	4	9026038	9514160	488.123	24769
S253	ALG	ALG7	4	8566775	9786035	1219.26	56654
S1682	CON	2	11	22534460	23056445	521.986	20533
S253	UNION	3	4	8566775	9786035	1219.26	56654
S254	ALG	ALG1	4	8947310	9785993	838.684	41596
S254	ALG	ALG4	4	9514210	9785905	271.696	13020
S254	ALG	ALG7	4	8566775	9786035	1219.26	56654
S1027	CON	9	17	26115226	26636897	521.672	20008
S254	UNION	3	4	8566775	9786035	1219.26	56654
S255	ALG	ALG1	4	9786135	10213852	427.718	20724
S255	ALG	ALG4	4	10029569	10356088	326.52	15597
S255	ALG	ALG7	4	9786135	10236167	450.033	21880
S2227	CON	2	26	18374117	18895465	521.349	18034
S255	UNION	3	4	9786135	10356088	569.954	27624
S256	ALG	ALG1	4	62467554	62806668	339.115	13856
S256	ALG	ALG10	4	62487606	62858398	370.793	14855
S256	ALG	ALG5	4	62307642	62583446	275.805	12935
S1345	CON	2	29	42235147	42755835	520.689	14652
S256	UNION	3	4	62307642	62858398	550.757	23287
S257	ALG	ALG1	4	65474757	66661609	1186.85	40041
S257	ALG	ALG10	4	65839576	67136055	1296.48	43751
S257	ALG	ALG9	4	66291647	66513945	222.299	6875
S8538	CON	2	1	87050840	87571274	520.435	19096
S257	UNION	3	4	65474757	67136055	1661.3	57115
S258	ALG	ALG1	4	66661765	66974736	312.972	10948
S258	ALG	ALG10	4	65839576	67136055	1296.48	43751
S258	ALG	ALG4	4	66746129	67010217	264.089	9434
S1299	CON	2	26	31283904	31804091	520.188	17512
S258	UNION	3	4	65839576	67136055	1296.48	43751
S259	ALG	ALG1	4	67094909	68132907	1038	38167
S259	ALG	ALG10	4	65839576	67136055	1296.48	43751
S259	ALG	ALG4	4	67010309	67309554	299.246	10925
S1899	CON	2	3	50844769	51363856	519.088	19626
S259	UNION	3	4	65839576	68132907	2293.33	80437
S260	ALG	ALG1	4	67094909	68132907	1038	38167
S260	ALG	ALG10	4	67536717	67805729	269.013	9819
S260	ALG	ALG4	4	67433909	67786916	353.008	12584
S2373	CON	2	12	40050282	40569261	518.98	18872
S260	UNION	3	4	67094909	68132907	1038	38167
S261	ALG	ALG1	4	67094909	68132907	1038	38167
S261	ALG	ALG10	4	67919634	68923915	1004.28	34397
S261	ALG	ALG4	4	67910909	68199898	288.99	10495
S2668	CON	2	21	38971654	39489854	518.201	17655
S261	UNION	3	4	67094909	68923915	1829.01	64868
S262	ALG	ALG1	4	68132941	68496589	363.649	12661
S262	ALG	ALG10	4	67919634	68923915	1004.28	34397
S262	ALG	ALG4	4	67910909	68199898	288.99	10495
S359	CON	3	10	12465173	12981395	516.223	21769
S262	UNION	3	4	67910909	68923915	1013.01	34728
S263	ALG	ALG1	4	68496770	69910000	1413.23	48965
S263	ALG	ALG10	4	68924080	69841207	917.128	31980
S263	ALG	ALG4	4	69473047	69946354	473.308	19123
S822	CON	2	7	75780656	76295335	514.68	18300
S263	UNION	3	4	68496770	69946354	1449.59	50747
S264	ALG	ALG1	4	74644211	75015502	371.292	13039
S264	ALG	ALG10	4	74747922	75019535	271.614	9518
S264	ALG	ALG7	4	74747922	75018751	270.83	9437
S1106	CON	2	2	63668350	64182282	513.933	19969
S264	UNION	3	4	74644211	75019535	375.325	13215
S265	ALG	ALG1	4	77808136	78216566	408.431	14901
S265	ALG	ALG6	4	77624719	77863709	238.991	8954
S265	ALG	ALG8	4	77624719	77863709	238.991	8954
S995	CON	2	13	7500888	8014268	513.381	20768
S265	UNION	3	4	77624719	78216566	591.848	22070
S266	ALG	ALG2	4	88399756	89516960	1117.2	38998
S266	ALG	ALG3	4	88730341	88960163	229.823	7825
S266	ALG	ALG9	4	88899123	89145065	245.943	8187
S7620	CON	4	21	15196776	15709857	513.082	23096
S266	UNION	3	4	88399756	89516960	1117.2	38998
S267	ALG	ALG1	4	96949661	97252820	303.16	12663
S267	ALG	ALG8	4	96949661	97353447	403.787	16670
S267	ALG	ALG9	4	96833274	97168628	335.355	13735
S8036	CON	3	6	116478872	116991519	512.648	20485
S267	UNION	3	4	96833274	97353447	520.174	21165
S268	ALG	ALG1	4	102447634	104778746	2331.11	100274
S268	ALG	ALG2	4	102367740	103220947	853.208	38731
S268	ALG	ALG4	4	102393322	103146211	752.89	33963
S2134	CON	2	8	25253481	25765675	512.195	18409
S268	UNION	3	4	102367740	104778746	2411.01	103827
S269	ALG	ALG1	4	102447634	104778746	2331.11	100274
S269	ALG	ALG2	4	102367740	103220947	853.208	38731
S269	ALG	ALG4	4	103206319	103884783	678.465	30665
S1035	CON	2	17	4347649	4859617	511.969	21215
S269	UNION	3	4	102367740	104778746	2411.01	103827
S270	ALG	ALG10	5	25185742	25406517	220.776	7489
S270	ALG	ALG2	5	25196177	25498693	302.517	9524
S270	ALG	ALG5	5	25186319	25407158	220.84	7476
S1946	CON	2	16	56328419	56840096	511.678	19946
S270	UNION	3	5	25185742	25498693	312.952	9941
S271	ALG	ALG1	5	69818313	70701323	883.011	33719
S271	ALG	ALG5	5	69913479	70310040	396.562	13492
S271	ALG	ALG7	5	69491113	70829535	1338.42	52178
S2411	CON	2	12	82640455	83150605	510.151	22728
S271	UNION	3	5	69491113	70829535	1338.42	52178
S272	ALG	ALG1	5	72190103	72807531	617.429	22831
S272	ALG	ALG2	5	72514182	72757150	242.969	8418
S272	ALG	ALG9	5	72549243	72900254	351.012	11925
S8763	CON	2	19	23177120	23686228	509.109	17924
S272	UNION	3	5	72190103	72900254	710.152	26080
S273	ALG	ALG1	5	78903293	79850704	947.412	36246
S273	ALG	ALG3	5	79557692	79776273	218.582	7856
S273	ALG	ALG7	5	79729372	80038668	309.297	9803
S2054	CON	2	20	45688415	46197176	508.762	23732
S273	UNION	3	5	78903293	80038668	1135.38	42383
S274	ALG	ALG1	5	78903293	79850704	947.412	36246
S274	ALG	ALG3	5	79776293	80363552	587.26	19525
S274	ALG	ALG7	5	79729372	80038668	309.297	9803
S1213	CON	2	23	2192	510782	508.591	22569
S274	UNION	3	5	78903293	80363552	1460.26	53695
S275	ALG	ALG1	5	79850731	80376810	526.08	17872
S275	ALG	ALG3	5	79776293	80363552	587.26	19525
S275	ALG	ALG7	5	79729372	80038668	309.297	9803
S1869	CON	2	14	52049635	52557512	507.878	18810
S275	UNION	3	5	79729372	80376810	647.439	21544
S276	ALG	ALG7	5	94669015	94901328	232.314	9637
S276	ALG	ALG8	5	94669015	94970850	301.836	12382
S276	ALG	ALG9	5	94669015	94970850	301.836	12382
S554	CON	3	5	103149511	103656832	507.322	23151
S276	UNION	3	5	94669015	94970850	301.836	12382
S277	ALG	ALG4	5	102672993	102886958	213.966	5622
S277	ALG	ALG6	5	102571237	102875721	304.485	7927
S277	ALG	ALG9	5	101990796	103264015	1273.22	40900
S1244	CON	2	27	32921461	33428754	507.294	23788
S277	UNION	3	5	101990796	103264015	1273.22	40900
S278	ALG	ALG6	5	107828976	108082659	253.684	10033
S278	ALG	ALG7	5	107827084	108082659	255.576	10118
S278	ALG	ALG9	5	107811695	108099493	287.799	11286
S6812	CON	4	1	17094160	17601351	507.192	22532
S278	UNION	3	5	107811695	108099493	287.799	11286
S279	ALG	ALG1	5	108933074	112385643	3452.57	119133
S279	ALG	ALG4	5	109203384	109441610	238.227	7664
S279	ALG	ALG5	5	108933074	109415904	482.831	15569
S1162	CON	2	21	40834032	41340646	506.615	18280
S279	UNION	3	5	108933074	112385643	3452.57	119133
S280	ALG	ALG1	5	108933074	112385643	3452.57	119133
S280	ALG	ALG4	5	109203384	109441610	238.227	7664
S280	ALG	ALG5	5	109415980	109754505	338.526	12477
S7758	CON	4	26	44732059	45236807	504.749	24069
S280	UNION	3	5	108933074	112385643	3452.57	119133
S281	ALG	ALG1	5	108933074	112385643	3452.57	119133
S281	ALG	ALG5	5	109415980	109754505	338.526	12477
S281	ALG	ALG6	5	109443289	109647025	203.737	7211
S2864	CON	2	22	53713484	54217746	504.263	22310
S281	UNION	3	5	108933074	112385643	3452.57	119133
S282	ALG	ALG1	5	108933074	112385643	3452.57	119133
S282	ALG	ALG2	5	110624587	111053674	429.088	15590
S282	ALG	ALG5	5	110170817	110766840	596.024	19567
S844	CON	2	8	19909579	20413221	503.643	17751
S282	UNION	3	5	108933074	112385643	3452.57	119133
S283	ALG	ALG1	5	108933074	112385643	3452.57	119133
S283	ALG	ALG2	5	110624587	111053674	429.088	15590
S283	ALG	ALG5	5	110857214	111105868	248.655	9084
S1884	CON	2	14	66281012	66783482	502.471	18623
S283	UNION	3	5	108933074	112385643	3452.57	119133
S284	ALG	ALG1	5	108933074	112385643	3452.57	119133
S284	ALG	ALG2	5	111053817	111790605	736.789	25347
S284	ALG	ALG5	5	110857214	111105868	248.655	9084
S1995	CON	2	5	49353027	49855065	502.039	21274
S284	UNION	3	5	108933074	112385643	3452.57	119133
S285	ALG	ALG1	5	108933074	112385643	3452.57	119133
S285	ALG	ALG2	5	111053817	111790605	736.789	25347
S285	ALG	ALG5	5	111105993	111403840	297.848	10078
S1578	CON	2	9	19258271	19760221	501.951	19236
S285	UNION	3	5	108933074	112385643	3452.57	119133
S286	ALG	ALG1	5	108933074	112385643	3452.57	119133
S286	ALG	ALG2	5	111053817	111790605	736.789	25347
S286	ALG	ALG5	5	111403925	112408757	1004.83	34274
S822	CON	2	9	27622600	28124400	501.801	18098
S286	UNION	3	5	108933074	112408757	3475.68	119897
S287	ALG	ALG1	5	112385709	112630926	245.218	9569
S287	ALG	ALG5	5	112408873	112684964	276.092	10856
S287	ALG	ALG8	5	112540811	112828615	287.805	11479
S327	CON	3	8	55226174	55727617	501.444	17379
S287	UNION	3	5	112385709	112828615	442.907	17087
S288	ALG	ALG1	5	118207413	118593603	386.191	13857
S288	ALG	ALG2	5	118592426	118810476	218.051	6602
S288	ALG	ALG8	5	118093113	119016635	923.523	30546
S693	CON	2	4	68389322	68890758	501.437	16381
S288	UNION	3	5	118093113	119016635	923.523	30546
S289	ALG	ALG10	6	34390753	34904517	513.765	19830
S289	ALG	ALG5	6	34877755	35110845	233.091	7876
S289	ALG	ALG9	6	34390753	35048862	658.11	24270
S2669	CON	2	21	39490003	39991392	501.39	18733
S289	UNION	3	6	34390753	35110845	720.093	26705
S290	ALG	ALG1	6	49167082	49380311	213.23	8724
S290	ALG	ALG10	6	49187111	49417594	230.484	8656
S290	ALG	ALG4	6	49167082	49380311	213.23	8724
S7948	CON	3	4	66176553	66677872	501.32	16427
S290	UNION	3	6	49167082	49417594	250.513	9580
S291	ALG	ALG1	6	58565237	58782022	216.786	7852
S291	ALG	ALG3	6	58712044	58918794	206.751	7812
S291	ALG	ALG5	6	58623914	58846729	222.816	7992
S656	CON	2	3	100425837	100926928	501.092	16899
S291	UNION	3	6	58565237	58918794	353.558	13235
S292	ALG	ALG1	6	58787934	59519631	731.698	25586
S292	ALG	ALG3	6	58712044	58918794	206.751	7812
S292	ALG	ALG5	6	58623914	58846729	222.816	7992
S494	CON	3	21	49014271	49515156	500.886	21501
S292	UNION	3	6	58623914	59519631	895.718	31280
S293	ALG	ALG1	6	58787934	59519631	731.698	25586
S293	ALG	ALG3	6	58712044	58918794	206.751	7812
S293	ALG	ALG5	6	58846884	59663904	817.021	27684
S916	CON	2	9	56520600	57021381	500.782	18401
S293	UNION	3	6	58712044	59663904	951.861	32631
S294	ALG	ALG1	6	59875932	60503264	627.333	22115
S294	ALG	ALG5	6	59663921	59949064	285.144	8804
S294	ALG	ALG8	6	59875943	61381243	1505.3	53529
S742	CON	2	6	86214582	86715228	500.647	18387
S294	UNION	3	6	59663921	61381243	1717.32	59595
S295	ALG	ALG1	6	59875932	60503264	627.333	22115
S295	ALG	ALG5	6	60131200	60337449	206.25	7072
S295	ALG	ALG8	6	59875943	61381243	1505.3	53529
S1094	CON	2	2	39618365	40117729	499.365	17302
S295	UNION	3	6	59875932	61381243	1505.31	53531
S296	ALG	ALG1	6	59875932	60503264	627.333	22115
S296	ALG	ALG5	6	60337800	60576579	238.78	8994
S296	ALG	ALG8	6	59875943	61381243	1505.3	53529
S8388	CON	3	22	3902000	4401245	499.246	24058
S296	UNION	3	6	59875932	61381243	1505.31	53531
S297	ALG	ALG1	6	60981795	61234402	252.608	8646
S297	ALG	ALG5	6	60981795	61234402	252.608	8646
S297	ALG	ALG8	6	59875943	61381243	1505.3	53529
S1022	CON	2	16	58424419	58923481	499.063	18279
S297	UNION	3	6	59875943	61381243	1505.3	53529
S298	ALG	ALG10	6	65856103	66069902	213.8	7195
S298	ALG	ALG2	6	65838156	66049919	211.764	7389
S298	ALG	ALG4	6	65805903	66066019	260.117	9028
S716	CON	2	5	82835214	83334117	498.904	20779
S298	UNION	3	6	65805903	66069902	264	9171
S299	ALG	ALG4	6	69244742	69457542	212.801	7970
S299	ALG	ALG7	6	69358381	69588578	230.198	7769
S299	ALG	ALG9	6	69358381	69588578	230.198	7769
S7615	CON	4	21	6688702	7184440	495.739	20732
S299	UNION	3	6	69244742	69588578	343.837	12067
S300	ALG	ALG3	6	69982688	70332941	350.254	11431
S300	ALG	ALG4	6	69883073	70369688	486.616	16218
S300	ALG	ALG8	6	70132206	70332401	200.196	6722
S7447	CON	4	15	24977606	25472438	494.833	20128
S300	UNION	3	6	69883073	70369688	486.616	16218
S301	ALG	ALG4	6	72111557	72653644	542.088	19052
S301	ALG	ALG7	6	72168494	72783677	615.184	20911
S301	ALG	ALG9	6	72171362	72783677	612.316	20823
S982	CON	2	12	53287824	53781679	493.856	18592
S301	UNION	3	6	72111557	72783677	672.121	23275
S302	ALG	ALG4	6	73130925	73401655	270.731	10032
S302	ALG	ALG7	6	73130861	73634318	503.458	19112
S302	ALG	ALG9	6	73130861	73634318	503.458	19112
S1484	CON	8	1	153888328	154381048	492.721	21945
S302	UNION	3	6	73130861	73634318	503.458	19112
S303	ALG	ALG7	6	73130861	73634318	503.458	19112
S303	ALG	ALG9	6	73130861	73634318	503.458	19112
S303	ALG	ALG4	6	73401713	73845404	443.692	17920
S2140	CON	2	22	39292024	39784681	492.658	19987
S303	UNION	3	6	73130861	73845404	714.544	27957
S304	ALG	ALG6	6	75549868	75788254	238.387	12746
S304	ALG	ALG7	6	75439179	75788254	349.076	18420
S304	ALG	ALG8	6	75354520	75891318	536.799	27677
S762	CON	2	6	45858226	46349196	490.971	17810
S304	UNION	3	6	75354520	75891318	536.799	27677
S305	ALG	ALG4	6	77895379	78326052	430.674	16391
S305	ALG	ALG8	6	77536138	79787654	2251.52	96815
S305	ALG	ALG9	6	78225231	78767453	542.223	22638
S478	CON	9	7	60182555	60673116	490.562	12713
S305	UNION	3	6	77536138	79787654	2251.52	96815
S306	ALG	ALG4	6	78501122	78789009	287.888	12233
S306	ALG	ALG8	6	77536138	79787654	2251.52	96815
S306	ALG	ALG9	6	78225231	78767453	542.223	22638
S205	CON	3	1	61108011	61598308	490.298	21058
S306	UNION	3	6	77536138	79787654	2251.52	96815
S307	ALG	ALG2	6	79875234	80100588	225.355	9639
S307	ALG	ALG4	6	79622803	79992596	369.794	15299
S307	ALG	ALG8	6	79787852	81070297	1282.45	58217
S1910	CON	2	15	58487079	58977004	489.926	21662
S307	UNION	3	6	79622803	81070297	1447.49	64538
S308	ALG	ALG4	6	81612465	81921486	309.022	11610
S308	ALG	ALG8	6	81070417	82287176	1216.76	47805
S308	ALG	ALG9	6	81626183	81854950	228.768	8473
S991	CON	2	13	5431918	5921814	489.897	24524
S308	UNION	3	6	81070417	82287176	1216.76	47805
S309	ALG	ALG4	6	82943109	83389239	446.131	19274
S309	ALG	ALG6	6	83266002	84393441	1127.44	43078
S309	ALG	ALG8	6	82287352	83784993	1497.64	65139
S556	CON	3	5	107079284	107569046	489.763	20813
S309	UNION	3	6	82287352	84393441	2106.09	86835
S310	ALG	ALG4	6	83985633	84275257	289.625	9866
S310	ALG	ALG6	6	83266002	84393441	1127.44	43078
S310	ALG	ALG8	6	83785230	84449499	664.27	23861
S268	CON	2	2	28572870	29062404	489.535	14129
S310	UNION	3	6	83266002	84449499	1183.5	45255
S311	ALG	ALG4	6	84472905	84744345	271.441	11117
S311	ALG	ALG6	6	84393489	84851423	457.935	18058
S311	ALG	ALG8	6	84449524	84744339	294.816	12035
S557	CON	2	1	20420645	20909954	489.31	20242
S311	UNION	3	6	84393489	84851423	457.935	18058
S312	ALG	ALG4	6	84997147	85205253	208.107	8355
S312	ALG	ALG6	6	85151966	86214446	1062.48	46851
S312	ALG	ALG8	6	85151966	85589987	438.022	21046
S1280	CON	2	4	63296877	63786021	489.145	18929
S312	UNION	3	6	84997147	86214446	1217.3	52663
S313	ALG	ALG4	6	85205945	85437100	231.156	11687
S313	ALG	ALG6	6	85151966	86214446	1062.48	46851
S313	ALG	ALG8	6	85151966	85589987	438.022	21046
S2242	CON	2	26	32266947	32755220	488.274	18966
S313	UNION	3	6	85151966	86214446	1062.48	46851
S314	ALG	ALG4	6	85622580	85856524	233.945	9986
S314	ALG	ALG6	6	85151966	86214446	1062.48	46851
S314	ALG	ALG8	6	85751584	86715228	963.645	37089
S253	CON	3	4	9026038	9514160	488.123	24769
S314	UNION	3	6	85151966	86715228	1563.26	65248
S315	ALG	ALG6	6	86715450	87937562	1222.11	48938
S315	ALG	ALG8	6	86927548	87937562	1010.01	41545
S315	ALG	ALG9	6	87890926	89196233	1305.31	52256
S248	CON	3	3	78091111	78579187	488.077	18113
S315	UNION	3	6	86715450	89196233	2480.78	99122
S316	ALG	ALG6	6	88498667	89519523	1020.86	39768
S316	ALG	ALG8	6	88498654	89216266	717.613	26842
S316	ALG	ALG9	6	87890926	89196233	1305.31	52256
S2191	CON	2	9	35720769	36208221	487.453	19020
S316	UNION	3	6	87890926	89519523	1628.6	65982
S317	ALG	ALG2	6	115706156	116153283	447.128	17256
S317	ALG	ALG3	6	116134179	116378496	244.318	9587
S317	ALG	ALG7	6	115703706	116588666	884.961	35097
S7814	CON	3	1	21017276	21504658	487.383	19923
S317	UNION	3	6	115703706	116588666	884.961	35097
S318	ALG	ALG1	7	12420258	14121926	1701.67	73436
S318	ALG	ALG2	7	12431119	12636207	205.089	6655
S318	ALG	ALG8	7	12366349	12665093	298.745	10623
S547	CON	2	13	27835931	28322367	486.437	18033
S318	UNION	3	7	12366349	14121926	1755.58	75691
S319	ALG	ALG4	7	49416469	49683991	267.523	8293
S319	ALG	ALG7	7	49402205	49614838	212.634	6638
S319	ALG	ALG9	7	49414211	49630717	216.507	6711
S1633	CON	2	10	53335244	53821228	485.985	16674
S319	UNION	3	7	49402205	49683991	281.787	8811
S320	ALG	ALG6	7	57775406	58382456	607.051	14657
S320	ALG	ALG8	7	58106895	58377670	270.776	5842
S320	ALG	ALG9	7	58106895	58377670	270.776	5842
S260	CON	3	3	84689442	85175261	485.82	19357
S320	UNION	3	7	57775406	58382456	607.051	14657
S321	ALG	ALG3	7	58685923	59137158	451.236	11377
S321	ALG	ALG8	7	58742932	58946720	203.789	4723
S321	ALG	ALG9	7	58633590	58951093	317.504	7577
S912	CON	2	9	45910926	46396220	485.295	19762
S321	UNION	3	7	58633590	59137158	503.569	12636
S322	ALG	ALG5	7	66145301	67334115	1188.82	28758
S322	ALG	ALG6	7	66691235	66899412	208.178	4802
S322	ALG	ALG8	7	66691235	67020800	329.566	7331
S1216	CON	2	3	84849951	85334816	484.866	19449
S322	UNION	3	7	66145301	67334115	1188.82	28758
S323	ALG	ALG10	7	89042505	89249872	207.368	6163
S323	ALG	ALG8	7	88144329	89164085	1019.76	32719
S323	ALG	ALG9	7	88862237	89171433	309.197	9491
S921	CON	2	9	77100403	77585146	484.744	20315
S323	UNION	3	7	88144329	89249872	1105.54	35345
S324	ALG	ALG1	7	90665445	90978570	313.126	8930
S324	ALG	ALG10	7	90665445	90978570	313.126	8930
S324	ALG	ALG2	7	90665445	90895984	230.54	6743
S647	CON	2	17	13365364	13849963	484.6	20388
S324	UNION	3	7	90665445	90978570	313.126	8930
S325	ALG	ALG1	7	90665445	90978570	313.126	8930
S325	ALG	ALG10	7	90665445	90978570	313.126	8930
S325	ALG	ALG2	7	90896073	91120845	224.773	6280
S1010	CON	2	13	39828096	40312580	484.485	15281
[truncated: 129,589 more rows]

## Sheet: Sheet2
Supplementary table S7: Consensus sequences (CON) that were defined as homozygous regions overlapping by 0.1 Mb that were shared by more than 30% of the analyzed individuals in IMC and HSC breeds. Header columns indicate consensus region,population, their indibidual number, genome position, size and number of SNP.
POOL	population	indibidual number	CHR	BP1	BP2	KB	NSNP
S275	HSC	5	14	17318716	17630907	312.192	8916
S167	HSC	5	2	100906603	101201676	295.074	8468
S265	HSC	5	12	60529877	60801465	271.589	7126
S311	HSC	5	22	39432960	39697753	264.794	10620
S277	HSC	5	14	30270429	30531831	261.403	9506
S250	HSC	5	10	59791495	60042834	251.34	8488
S210	HSC	5	5	42602640	42849407	246.768	8785
S297	HSC	5	18	40371652	40610294	238.643	6569
S174	HSC	5	3	69322271	69558536	236.266	6755
S198	HSC	5	5	8919084	9153909	234.826	8798
S6	HSC	12	12	20375	250126	229.752	37
S21	IMC	24	12	20613	249936	229.324	13
S329	HSC	5	25	10398587	10626602	228.016	8615
S176	HSC	5	3	90855008	91081627	226.62	5005
S13	HSC	10	12	15164925	15391359	226.435	53
S9	HSC	11	12	14289299	14513291	223.993	55
S223	HSC	5	6	92876024	93099984	223.961	7186
S11	IMC	28	12	15167496	15391361	223.866	16
S262	HSC	5	12	54735783	54958053	222.271	6993
S308	HSC	5	21	42393926	42615368	221.443	6360
S232	HSC	5	8	12710825	12931007	220.183	10636
S41	HSC	8	12	15411870	15629693	217.824	18
S25	HSC	9	16	43221839	43439577	217.739	6285
S44	IMC	17	12	15411870	15629558	217.689	7
S42	HSC	8	16	41630167	41846632	216.466	6574
S120	HSC	6	10	82330551	82546547	215.997	6606
S218	HSC	5	6	37807693	38022333	214.641	5354
S314	HSC	5	24	13048433	13262837	214.405	11254
S19	HSC	9	5	98958889	99173115	214.227	11
S300	HSC	5	19	37060901	37274833	213.933	6581
S227	HSC	5	7	39506005	39719556	213.552	7511
S22	IMC	24	12	35085936	35299013	213.078	38
S245	HSC	5	10	35621028	35833707	212.68	6704
S220	HSC	5	6	70661656	70873406	211.751	6635
S274	HSC	5	14	17107276	17318554	211.279	6355
S284	HSC	5	15	72277666	72487545	209.88	8113
S179	HSC	5	3	110792238	111000252	208.015	7302
S247	HSC	5	10	51508211	51715819	207.609	6217
S175	HSC	5	3	80586046	80793288	207.243	6845
S211	HSC	5	5	55585511	55791739	206.229	5997
S309	HSC	5	22	17393076	17599247	206.172	6535
S295	HSC	5	18	36768190	36973046	204.857	4947
S110	HSC	6	5	37692732	37896819	204.088	6438
S131	HSC	6	12	61361225	61565125	203.901	5961
S178	HSC	5	3	99734096	99937944	203.849	5753
S43	HSC	8	21	32030221	32231395	201.175	6089
S264	HSC	5	12	58020710	58220346	199.637	5401
S76	HSC	7	16	42340823	42540306	199.484	6656
S67	HSC	7	10	65883309	66080258	196.95	5448
S147	HSC	6	21	41838591	42035426	196.836	5890
S135	HSC	6	13	63594297	63790732	196.436	5109
S334	HSC	5	29	32497310	32689577	192.268	8112
S77	HSC	7	17	15898885	16091023	192.139	4942
S24	HSC	9	15	39750686	39940580	189.895	5568
S13	IMC	27	12	14290603	14480144	189.542	9
S313	HSC	5	22	45093462	45278404	184.943	6780
S46	HSC	8	24	41748514	41928344	179.831	4811
S325	HSC	5	24	49124081	49303658	179.578	5302
S143	HSC	6	16	45008095	45186828	178.734	5511
S177	HSC	5	3	91885710	92064013	178.304	5625
S73	HSC	7	12	51111256	51288473	177.218	4696
S146	HSC	6	20	57605865	57782583	176.719	7281
S137	HSC	6	14	12609411	12784816	175.406	5958
S139	HSC	6	15	23883420	24057355	173.936	6276
S127	HSC	6	11	96123667	96297457	173.791	4641
S180	HSC	5	4	48936888	49110525	173.638	5919
S189	HSC	5	4	71707219	71878778	171.56	5375
S214	HSC	5	6	13639488	13807217	167.73	6516
S187	HSC	5	4	58422843	58589812	166.97	6441
S261	HSC	5	12	49797226	49963841	166.616	4737
S183	HSC	5	4	55570723	55734740	164.018	6637
S283	HSC	5	15	30468816	30631215	162.4	4905
S49	HSC	8	24	42686459	42848354	161.896	5296
S5	HSC	12	6	95509797	95671652	161.856	5560
S240	HSC	5	9	42598524	42757527	159.004	6705
S64	HSC	7	8	42988783	43146747	157.965	5115
S132	HSC	6	12	61702148	61859763	157.616	5557
S231	HSC	5	7	60255077	60412456	157.38	3866
S266	HSC	5	12	62480057	62637023	156.967	5799
S268	HSC	5	13	57201166	57356895	155.73	4929
S172	HSC	5	3	54073060	54226110	153.051	4950
S123	HSC	6	11	66209941	66362866	152.926	6181
S257	HSC	5	12	38773989	38926711	152.723	5343
S230	HSC	5	7	40078565	40229188	150.624	5089
S59	HSC	7	6	30846107	30996494	150.388	4912
S310	HSC	5	22	38741303	38888365	147.063	4155
S56	HSC	7	3	68220731	68366979	146.249	3627
S159	HSC	5	1	110272914	110418992	146.079	4461
S252	HSC	5	11	42154020	42299427	145.408	5470
S105	HSC	6	5	18864325	19009122	144.798	5613
S21	HSC	9	11	43260012	43402326	142.315	3970
S34	HSC	8	1	103374245	103512012	137.768	6192
S109	HSC	6	5	22828984	22966714	137.731	4547
S319	HSC	5	24	14234514	14372206	137.693	5853
S150	HSC	6	24	14036503	14173234	136.732	5386
S272	HSC	5	13	62899944	63036620	136.677	3907
S282	HSC	5	14	86992720	87128883	136.164	6529
S140	HSC	6	16	5461742	5595307	133.566	4797
S11	HSC	10	4	75393805	75526944	133.14	4090
S40	IMC	17	1	82572834	82704454	131.621	3445
S194	HSC	5	4	101143184	101274740	131.557	5005
S39	HSC	8	5	68732068	68863477	131.41	3262
S302	HSC	5	20	18334794	18465953	131.16	4767
S207	HSC	5	5	26206418	26337393	130.976	3515
S2	IMC	34	15	32206586	32335941	129.356	3842
S225	HSC	5	7	39272845	39401713	128.869	4750
S193	HSC	5	4	97297863	97425908	128.046	5510
S205	HSC	5	5	20219138	20346936	127.799	5234
S33	HSC	8	1	86100374	86224626	124.253	4506
S28	HSC	9	20	3074356	3198208	123.853	4502
S111	HSC	6	5	59410703	59532287	121.585	3894
S202	HSC	5	5	19991127	20111988	120.862	4889
S192	HSC	5	4	96815434	96935911	120.478	4611
S273	HSC	5	13	63465678	63582092	116.415	2961
S244	HSC	5	9	58600390	58716742	116.353	4122
S118	HSC	6	9	20351533	20467694	116.162	4387
S161	HSC	5	1	111266441	111382058	115.618	4249
S31	IMC	19	6	95438689	95554048	115.36	4150
S116	HSC	6	8	13848847	13962109	113.263	5634
S16	HSC	10	24	43888082	44000993	112.912	4077
S40	HSC	8	6	32536123	32648550	112.428	3985
S253	HSC	5	11	62109637	62220265	110.629	3143
S97	HSC	6	2	70651066	70761068	110.003	3857
S62	HSC	7	8	12198292	12307717	109.426	5117
S55	HSC	7	1	132113833	132222987	109.155	3397
S288	HSC	5	17	8309559	8418099	108.541	3218
S12	IMC	27	11	15035409	15142157	106.749	4011
S2	HSC	13	11	14880801	14987174	106.374	3384
S119	HSC	6	9	58468211	58574081	105.871	3580
S168	HSC	5	3	17180120	17285656	105.537	4008
S291	HSC	5	17	50200322	50305073	104.752	3928
S321	HSC	5	24	30282826	30386726	103.901	3554
S304	HSC	5	20	42409479	42510601	101.123	3449
S42	IMC	17	8	43019555	43120324	100.77	3241
S201	HSC	5	5	12692398	12792400	100.003	4396
