# Supplementary material for: Genomic Inbreeding and Runs of Homozygosity Analysis of Cashmere Goat
Source: Animals (Basel). 2024 Apr 22;14(8):1246. doi: 10.3390/ani14081246 (PMC11047310; doi:10.3390/ani14081246)
Supplement: Supplementary file 1 [file animals-14-01246-s001.zip › Supplementary table S8.xlsx]

## Sheet: Sheet1
Supplementary table S8: Gene Annotation in the consensus ROH.
CHR	BP1	BP2	KB	CHR	START	END	GENE	TYPE
14	17318716	17630907	312.192	14	16964332	17751028	VPS13B	protein_coding
2	100906603	101201676	295.074	2	101078387	101181538	PSMD14	protein_coding
2	100906603	101201676	295.074	2	100918352	101016703	TANK	protein_coding
2	100906603	101201676	295.074	2	101186231	101195632	TBR1	protein_coding
12	60529877	60801465	271.589	12	60605738	60606984	LOC102175490	pseudogene
12	60529877	60801465	271.589	12	60719989	60722696	MAB21L1	protein_coding
12	60529877	60801465	271.589	12	60771101	60771172	TRNAE-UUC	tRNA
12	60529877	60801465	271.589	12	60771606	60772969	LOC102178636	pseudogene
12	60529877	60801465	271.589	12	60270638	60938632	NBEA	protein_coding
22	39432960	39697753	264.794	22	39608643	39609170	LOC102181343	protein_coding
22	39432960	39697753	264.794	22	39010886	39783533	PTPRG	protein_coding
14	30270429	30531831	261.403	14	30335122	30350985	LOC108637525	lncRNA
14	30270429	30531831	261.403	14	30361755	30394342	LOC108637477	protein_coding
14	30270429	30531831	261.403	14	30507955	30715636	LOC108637478	protein_coding
10	59791495	60042834	251.34	10	59820875	59831656	ATP5S	protein_coding
10	59791495	60042834	251.34	10	59864813	59866324	LOC108636849	pseudogene
10	59791495	60042834	251.34	10	60020273	60027973	LOC108636855	pseudogene
10	59791495	60042834	251.34	10	59831705	59883022	L2HGDH	protein_coding
10	59791495	60042834	251.34	10	59992012	59998534	VCPKMT	protein_coding
10	59791495	60042834	251.34	10	59890326	59991899	SOS2	protein_coding
10	59791495	60042834	251.34	10	59763696	59820944	CDKL1	protein_coding
5	42602640	42849407	246.768	5	42745832	42767102	LOC108636004	lncRNA
5	42602640	42849407	246.768	5	42528581	42606149	KCNMB4	protein_coding
5	42602640	42849407	246.768	5	42619407	42745707	CNOT2	protein_coding
18	40371652	40610294	238.643	18	40441126	40452082	ATXN1L	protein_coding
18	40371652	40610294	238.643	18	40497201	40498359	LOC108637980	pseudogene
18	40371652	40610294	238.643	18	40373965	40410063	IST1	protein_coding
18	40371652	40610294	238.643	18	40422023	40439049	ZNF821	protein_coding
18	40371652	40610294	238.643	18	40559923	40622527	PHLPP2	protein_coding
18	40371652	40610294	238.643	18	40292298	40374394	PKD1L3	protein_coding
18	40371652	40610294	238.643	18	40473998	40556206	AP1G1	protein_coding
3	69322271	69558536	236.266	3	69359467	69359538	TRNAE-UUC	tRNA
3	69322271	69558536	236.266	3	69399206	69410257	C3H1orf146	protein_coding
3	69322271	69558536	236.266	3	69410318	69456206	GLMN	protein_coding
3	69322271	69558536	236.266	3	69267696	69359061	KIAA1107	protein_coding
3	69322271	69558536	236.266	3	69456248	69569760	RPAP2	protein_coding
5	8919084	9153909	234.826	5	8939101	9057057	PAWR	protein_coding
5	8919084	9153909	234.826	5	9106421	9276242	PPP1R12A	protein_coding
12	20375	250126	229.752	12	204318	208037	LOC106503859	pseudogene
12	20375	250126	229.752	12	13143	247711	LOC102177789	protein_coding
12	20613	249936	229.324	12	204318	208037	LOC106503859	pseudogene
12	20613	249936	229.324	12	13143	247711	LOC102177789	protein_coding
25	10398587	10626602	228.016	25	10519371	10524085	LOC106503572	pseudogene
25	10398587	10626602	228.016	25	10555875	10559172	TNFRSF17	protein_coding
25	10398587	10626602	228.016	25	10559507	10562796	LOC108633914	lncRNA
25	10398587	10626602	228.016	25	10624553	10625197	LOC102182012	pseudogene
25	10398587	10626602	228.016	25	10419225	10431109	RSL1D1	protein_coding
25	10398587	10626602	228.016	25	10439926	10473038	GSPT1	protein_coding
25	10398587	10626602	228.016	25	10562886	11166061	SNX29	protein_coding
3	90855008	91081627	226.62	3	90938229	90939831	LOC108635585	lncRNA
3	90855008	91081627	226.62	3	90969668	90971265	LOC108635586	lncRNA
3	90855008	91081627	226.62	3	90860394	90932291	PHTF1	protein_coding
3	90855008	91081627	226.62	3	90971305	90985780	LOC106501937	lncRNA
3	90855008	91081627	226.62	3	90973342	91016499	RSBN1	protein_coding
3	90855008	91081627	226.62	3	91017438	91076182	PTPN22	protein_coding
3	90855008	91081627	226.62	3	90626594	90864709	MAGI3	protein_coding
12	15164925	15391359	226.435	12	15176426	15176866	LOC106503883	pseudogene
12	15164925	15391359	226.435	12	15260178	15260629	LOC108637256	pseudogene
12	15164925	15391359	226.435	12	15049921	15240447	LOC102181111	protein_coding
12	15164925	15391359	226.435	12	15280305	15451983	LOC102180583	protein_coding
12	14289299	14513291	223.993	12	14466775	14500862	LOC108637255	protein_coding
12	14289299	14513291	223.993	12	14193902	14298435	LOC108637289	protein_coding
12	14289299	14513291	223.993	12	14317625	14425737	LOC108637254	protein_coding
6	92876024	93099984	223.961	6	92884756	93001831	CNOT6L	protein_coding
6	92876024	93099984	223.961	6	93054828	93125709	MRPL1	protein_coding
12	15167496	15391361	223.866	12	15176426	15176866	LOC106503883	pseudogene
12	15167496	15391361	223.866	12	15260178	15260629	LOC108637256	pseudogene
12	15167496	15391361	223.866	12	15049921	15240447	LOC102181111	protein_coding
12	15167496	15391361	223.866	12	15280305	15451983	LOC102180583	protein_coding
12	54735783	54958053	222.271	12	54668745	54736735	FLT3	protein_coding
12	54735783	54958053	222.271	12	54799027	54808257	LOC102175773	pseudogene
12	54735783	54958053	222.271	12	54770572	54892816	PAN3	protein_coding
12	54735783	54958053	222.271	12	54897721	55105201	FLT1	protein_coding
21	42393926	42615368	221.443	21	42132414	42635525	AKAP6	protein_coding
8	12710825	12931007	220.183	8	12887085	12887156	TRNAW-CCA	tRNA
12	15411870	15629693	217.824	12	15414131	15414565	LOC108637270	pseudogene
12	15411870	15629693	217.824	12	15280305	15451983	LOC102180583	protein_coding
12	15411870	15629693	217.824	12	15487158	15656226	LOC102180841	protein_coding
16	43221839	43439577	217.739	16	43171517	43587056	RERE	protein_coding
12	15411870	15629558	217.689	12	15414131	15414565	LOC108637270	pseudogene
12	15411870	15629558	217.689	12	15280305	15451983	LOC102180583	protein_coding
12	15411870	15629558	217.689	12	15487158	15656226	LOC102180841	protein_coding
16	41630167	41846632	216.466	16	41640728	41644684	LOC108637773	lncRNA
16	41630167	41846632	216.466	16	41626594	41641672	LOC102187615	protein_coding
16	41630167	41846632	216.466	16	41651621	41666295	PGD	protein_coding
16	41630167	41846632	216.466	16	41686943	41840886	KIF1B	protein_coding
10	82330551	82546547	215.997	10	82315289	82335360	SENP8	protein_coding
10	82330551	82546547	215.997	10	82335575	82577050	MYO9A	protein_coding
6	37807693	38022333	214.641	6	37847374	37858012	DCAF16	protein_coding
6	37807693	38022333	214.641	6	37826558	37840146	LOC106502187	lncRNA
6	37807693	38022333	214.641	6	37858058	37903119	NCAPG	protein_coding
6	37807693	38022333	214.641	6	37904351	38069012	LCORL	protein_coding
6	37807693	38022333	214.641	6	37705389	37826197	FAM184B	protein_coding
5	98958889	99173115	214.227	5	98992152	98997140	LOC102184052	pseudogene
5	98958889	99173115	214.227	5	98998539	99019134	LOC102183233	pseudogene
5	98958889	99173115	214.227	5	99041011	99055705	LOC102183784	pseudogene
5	98958889	99173115	214.227	5	98956001	98968540	LOC102183506	pseudogene
5	98958889	99173115	214.227	5	99086318	99102407	LOC108636138	protein_coding
19	37060901	37274833	213.933	19	37212520	37217815	GIP	protein_coding
19	37060901	37274833	213.933	19	37231927	37239849	SNF8	protein_coding
19	37060901	37274833	213.933	19	37240949	37255892	UBE2Z	protein_coding
19	37060901	37274833	213.933	19	37264137	37266910	ATP5G1	protein_coding
19	37060901	37274833	213.933	19	37033454	37072446	B4GALNT2	protein_coding
19	37060901	37274833	213.933	19	37150509	37190735	IGF2BP1	protein_coding
7	39506005	39719556	213.552	7	39647169	39656117	LOC106502345	lncRNA
7	39506005	39719556	213.552	7	39674855	39684949	IL12B	protein_coding
7	39506005	39719556	213.552	7	39708525	39729128	UBLCP1	protein_coding
12	35085936	35299013	213.078	12	35133575	35226286	LOC108637259	protein_coding
10	35621028	35833707	212.68	10	35655742	35656207	LOC106502561	pseudogene
10	35621028	35833707	212.68	10	35673608	35687453	MAPK1IP1L	protein_coding
10	35621028	35833707	212.68	10	35690669	35709337	SOCS4	protein_coding
10	35621028	35833707	212.68	10	35709374	35759767	WDHD1	protein_coding
10	35621028	35833707	212.68	10	35805345	35862687	GCH1	protein_coding
10	35621028	35833707	212.68	10	35620232	35669767	LOC102185573	lncRNA
6	70661656	70873406	211.751	6	70711232	70793908	KIT	protein_coding
14	17107276	17318554	211.279	14	17240342	17242354	LOC108637517	pseudogene
14	17107276	17318554	211.279	14	17260541	17260613	TRNAS-GGA	tRNA
14	17107276	17318554	211.279	14	16964332	17751028	VPS13B	protein_coding
3	110792238	111000252	208.015	3	110876854	110877145	LOC102170372	pseudogene
3	110792238	111000252	208.015	3	110805677	110847157	CD84	protein_coding
3	110792238	111000252	208.015	3	110924663	110963312	SLAMF1	protein_coding
10	51508211	51715819	207.609	10	51633731	51634487	LOC102184991	protein_coding
10	51508211	51715819	207.609	10	51645527	51727216	FAM63B	protein_coding
10	51508211	51715819	207.609	10	51485832	51622609	ADAM10	protein_coding
3	80586046	80793288	207.243	3	80656949	80688529	RNPC3	protein_coding
3	80586046	80793288	207.243	3	80781801	80795185	LOC102169350	protein_coding
3	80586046	80793288	207.243	3	80732412	80757937	LOC102169641	protein_coding
5	55585511	55791739	206.229	5	55642779	55642851	TRNAG-CCC	tRNA
5	55585511	55791739	206.229	5	55646847	55653260	LOC102180828	lncRNA
5	55585511	55791739	206.229	5	55755208	55763056	ZBTB39	protein_coding
5	55585511	55791739	206.229	5	55765144	55767260	GPR182	protein_coding
5	55585511	55791739	206.229	5	55773625	55775423	LOC102189557	pseudogene
5	55585511	55791739	206.229	5	55787810	55792735	LOC102183297	protein_coding
5	55585511	55791739	206.229	5	55653208	55666664	STAT6	protein_coding
5	55585511	55791739	206.229	5	55667201	55673402	NAB2	protein_coding
5	55585511	55791739	206.229	5	55682564	55700329	NEMP1	protein_coding
5	55585511	55791739	206.229	5	55705978	55730773	MYO1A	protein_coding
5	55585511	55791739	206.229	5	55735712	55742399	TAC3	protein_coding
5	55585511	55791739	206.229	5	55557516	55638052	LRP1	protein_coding
22	17393076	17599247	206.172	22	17594776	17607958	OXTR	protein_coding
22	17393076	17599247	206.172	22	17156766	17404110	SRGAP3	protein_coding
22	17393076	17599247	206.172	22	17414359	17523990	RAD18	protein_coding
18	36768190	36973046	204.857	18	36893141	36893651	LOC102172090	pseudogene
18	36768190	36973046	204.857	18	36938047	36944041	SLC7A6OS	protein_coding
18	36768190	36973046	204.857	18	36744582	36776685	DUS2	protein_coding
18	36768190	36973046	204.857	18	36875229	36882025	ESRP2	protein_coding
18	36768190	36973046	204.857	18	36888433	36902282	PLA2G15	protein_coding
18	36768190	36973046	204.857	18	36905146	36936096	SLC7A6	protein_coding
18	36768190	36973046	204.857	18	36782429	36875450	NFATC3	protein_coding
18	36768190	36973046	204.857	18	36944059	36982672	PRMT7	protein_coding
5	37692732	37896819	204.088	5	37774438	37775916	LOC102183397	pseudogene
5	37692732	37896819	204.088	5	37865479	37883086	ZCRB1	protein_coding
5	37692732	37896819	204.088	5	37697533	37865432	PPHLN1	protein_coding
12	61361225	61565125	203.901	12	61392865	61393173	LOC102186318	pseudogene
12	61361225	61565125	203.901	12	61404075	61442723	LOC102186027	protein_coding
12	61361225	61565125	203.901	12	61492580	61526034	SPG20	protein_coding
12	61361225	61565125	203.901	12	61016105	61366764	DCLK1	protein_coding
3	99734096	99937944	203.849	3	99784577	99791756	CA14	protein_coding
3	99734096	99937944	203.849	3	99799793	99807494	C3H1orf54	protein_coding
3	99734096	99937944	203.849	3	99904168	99906235	LOC102175540	pseudogene
3	99734096	99937944	203.849	3	99792044	99796083	APH1A	protein_coding
3	99734096	99937944	203.849	3	99809796	99813355	CIART	protein_coding
3	99734096	99937944	203.849	3	99813701	99833422	MRPS21	protein_coding
3	99734096	99937944	203.849	3	99840604	99859607	PRPF3	protein_coding
3	99734096	99937944	203.849	3	99925603	99926095	LOC102175259	pseudogene
3	99734096	99937944	203.849	3	99745393	99759660	ANP32E	protein_coding
3	99734096	99937944	203.849	3	99867784	99959043	RPRD2	protein_coding
21	32030221	32231395	201.175	21	32134459	32211943	HMG20A	protein_coding
21	32030221	32231395	201.175	21	32220257	32233623	LOC106503360	lncRNA
21	32030221	32231395	201.175	21	31809585	32133885	PEAK1	protein_coding
12	58020710	58220346	199.637	12	58019213	58027409	ZAR1L	protein_coding
12	58020710	58220346	199.637	12	58197548	58201008	LOC106502327	protein_coding
12	58020710	58220346	199.637	12	58085117	58107638	N4BP2L1	protein_coding
12	58020710	58220346	199.637	12	58109058	58180966	N4BP2L2	protein_coding
12	58020710	58220346	199.637	12	58029292	58083104	BRCA2	protein_coding
12	58020710	58220346	199.637	12	58215730	58389658	PDS5B	protein_coding
16	42340823	42540306	199.484	16	42378250	42404636	TMEM201	protein_coding
16	42340823	42540306	199.484	16	42409266	42441068	SLC25A33	protein_coding
10	65883309	66080258	196.95	10	65973235	65973719	LOC102171713	pseudogene
10	65883309	66080258	196.95	10	66021086	66025585	LOC102174665	pseudogene
10	65883309	66080258	196.95	10	66064769	66065392	LOC102174399	pseudogene
10	65883309	66080258	196.95	10	65840698	65892105	MAPKBP1	protein_coding
10	65883309	66080258	196.95	10	65996504	66020162	LOC102174941	pseudogene
10	65883309	66080258	196.95	10	65893435	66043984	MGA	protein_coding
21	41838591	42035426	196.836	21	41925675	41999551	ARHGAP5	protein_coding
13	63594297	63790732	196.436	13	63604915	63609429	LOC102174406	pseudogene
13	63594297	63790732	196.436	13	63613627	63613827	LOC102174673	pseudogene
13	63594297	63790732	196.436	13	63619616	63629276	TP53INP2	protein_coding
13	63594297	63790732	196.436	13	63675509	63676606	LOC106502779	pseudogene
13	63594297	63790732	196.436	13	63720758	63721591	LOC108637356	protein_coding
13	63594297	63790732	196.436	13	63732342	63756692	GGT7	protein_coding
13	63594297	63790732	196.436	13	63760207	63804609	ACSS2	protein_coding
13	63594297	63790732	196.436	13	63500918	63594821	PIGU	protein_coding
13	63594297	63790732	196.436	13	63630403	63721446	NCOA6	protein_coding
29	32497310	32689577	192.268	29	32553652	32553723	TRNAS-GGA	tRNA
29	32497310	32689577	192.268	29	32617056	32617972	LOC102171034	transcribed_pseudogene
17	15898885	16091023	192.139	17	15860701	15898895	LOC102182159	protein_coding
17	15898885	16091023	192.139	17	15898987	15930005	BRAP	protein_coding
17	15898885	16091023	192.139	17	16059121	16096805	SH2B3	protein_coding
17	15898885	16091023	192.139	17	15957747	16058581	ATXN2	protein_coding
15	39750686	39940580	189.895	15	39487238	39983123	SBF2	protein_coding
12	14290603	14480144	189.542	12	14466775	14500862	LOC108637255	protein_coding
12	14290603	14480144	189.542	12	14193902	14298435	LOC108637289	protein_coding
12	14290603	14480144	189.542	12	14317625	14425737	LOC108637254	protein_coding
22	45093462	45278404	184.943	22	44472682	45468972	ERC2	protein_coding
24	41748514	41928344	179.831	24	41711998	41758845	LOC102173519	lncRNA
24	41748514	41928344	179.831	24	41777416	41798108	NDUFV2	protein_coding
24	41748514	41928344	179.831	24	41908007	41927834	TWSG1	protein_coding
24	41748514	41928344	179.831	24	41800044	41899018	ANKRD12	protein_coding
24	49124081	49303658	179.578	24	49182089	49183026	LOC102190480	pseudogene
24	49124081	49303658	179.578	24	48927764	49320313	DYM	protein_coding
16	45008095	45186828	178.734	16	44165766	45145682	CAMTA1	protein_coding
3	91885710	92064013	178.304	3	91980400	91990841	NRAS	protein_coding
3	91885710	92064013	178.304	3	91946176	91968861	AMPD1	protein_coding
3	91885710	92064013	178.304	3	92042544	92048250	SIKE1	protein_coding
3	91885710	92064013	178.304	3	91853738	91943286	DENND2C	protein_coding
3	91885710	92064013	178.304	3	91990382	92025685	CSDE1	protein_coding
12	51111256	51288473	177.218	12	51125398	51126125	LOC102170436	pseudogene
12	51111256	51288473	177.218	12	51136346	51142341	SAP18	protein_coding
12	51111256	51288473	177.218	12	51149611	51149682	TRNAE-UUC	tRNA
12	51111256	51288473	177.218	12	51160795	51161452	MRPL57	protein_coding
12	51111256	51288473	177.218	12	51147412	51160785	SKA3	protein_coding
12	51111256	51288473	177.218	12	51162030	51221002	ZDHHC20	protein_coding
12	51111256	51288473	177.218	12	51221132	51242787	LOC106502707	lncRNA
12	51111256	51288473	177.218	12	51229093	51281118	MICU2	protein_coding
20	57605865	57782583	176.719	20	57623963	57625793	LOC108638397	protein_coding
20	57605865	57782583	176.719	20	57170615	57623887	FBXL7	protein_coding
14	12609411	12784816	175.406	14	12618821	12678161	DPY19L4	protein_coding
14	12609411	12784816	175.406	14	12743232	12755983	CCNE2	protein_coding
14	12609411	12784816	175.406	14	12697061	12743509	INTS8	protein_coding
15	23883420	24057355	173.936	15	23914548	24142608	METTL15	protein_coding
11	96123667	96297457	173.791	11	96057587	96306823	PBX3	protein_coding
4	48936888	49110525	173.638	4	49067797	49147427	DFNA5	protein_coding
4	48936888	49110525	173.638	4	48941078	49064958	MPP6	protein_coding
4	71707219	71878778	171.56	4	71759431	71765488	GPR22	protein_coding
4	71707219	71878778	171.56	4	71695962	71978448	COG5	protein_coding
6	13639488	13807217	167.73	6	13672177	13715799	C6H4orf32	protein_coding
4	55570723	55734740	164.018	4	55536553	55861564	LOC102180455	protein_coding
15	30468816	30631215	162.4	15	30402506	30644803	FCHSD2	protein_coding
24	42686459	42848354	161.896	24	42555703	42811205	PIEZO2	protein_coding
6	95509797	95671652	161.856	6	95616042	95616114	TRNAG-CCC	tRNA
6	95509797	95671652	161.856	6	95489192	96199327	C6H4orf22	protein_coding
9	42598524	42757527	159.004	9	42721057	42721728	LOC102191139	pseudogene
12	61702148	61859763	157.616	12	61773281	61798552	SERTM1	protein_coding
7	60255077	60412456	157.38	7	60304287	60307637	LRRTM2	protein_coding
7	60255077	60412456	157.38	7	60337825	60339535	LOC102185561	pseudogene
7	60255077	60412456	157.38	7	60240857	60414279	CTNNA1	protein_coding
12	62480057	62637023	156.967	12	62497288	62709093	TRPC4	protein_coding
13	57201166	57356895	155.73	13	57172934	57222235	APCDD1L	protein_coding
13	57201166	57356895	155.73	13	57307005	57359322	RAB22A	protein_coding
13	57201166	57356895	155.73	13	57237465	57284575	VAPB	protein_coding
3	54073060	54226110	153.051	3	53828783	54094984	AK5	protein_coding
3	54073060	54226110	153.051	3	54099512	54217474	ZZZ3	protein_coding
11	66209941	66362866	152.926	11	66200918	66224448	C1D	protein_coding
11	66209941	66362866	152.926	11	66268337	66299236	WDR92	protein_coding
11	66209941	66362866	152.926	11	66299491	66309281	PNO1	protein_coding
11	66209941	66362866	152.926	11	66314280	66379853	PPP3R1	protein_coding
12	38773989	38926711	152.723	12	38872843	38874664	LOC102179862	pseudogene
12	38773989	38926711	152.723	12	38879299	38904173	DIS3	protein_coding
12	38773989	38926711	152.723	12	38906585	38934061	BORA	protein_coding
12	38773989	38926711	152.723	12	38649677	38879140	PIBF1	protein_coding
7	40078565	40229188	150.624	7	39886706	40294404	EBF1	protein_coding
6	30846107	30996494	150.388	6	30850057	30940436	SMARCAD1	protein_coding
22	38741303	38888365	147.063	22	38398322	38879235	CADPS	protein_coding
3	68220731	68366979	146.249	3	68231962	68232040	MIR2284C	miRNA
3	68220731	68366979	146.249	3	68298305	68301402	LOC108635575	pseudogene
3	68220731	68366979	146.249	3	68365226	68366551	LOC102179534	pseudogene
3	68220731	68366979	146.249	3	68248031	68343282	ZNF644	protein_coding
1	110272914	110418992	146.079	1	110131156	110330653	LEKR1	protein_coding
5	18864325	19009122	144.798	5	18931313	18931385	TRNAK-UUU	tRNA
5	18864325	19009122	144.798	5	18983256	18987813	DUSP6	protein_coding
11	43260012	43402326	142.315	11	43380256	43380327	TRNAC-GCA	tRNA
11	43260012	43402326	142.315	11	43279025	43357451	PUS10	protein_coding
11	43260012	43402326	142.315	11	43228119	43265438	REL	protein_coding
11	43260012	43402326	142.315	11	43357512	43391701	PEX13	protein_coding
1	103374245	103512012	137.768	1	103391051	103392233	LOC108636017	pseudogene
5	22828984	22966714	137.731	5	22964342	22980670	NUDT4	protein_coding
24	14234514	14372206	137.693	24	14293884	14293955	TRNAW-CCA	tRNA
24	14036503	14173234	136.732	24	14054422	14054855	LOC102171289	pseudogene
24	14036503	14173234	136.732	24	14057916	14217759	PIK3C3	protein_coding
13	62899944	63036620	136.677	13	62912627	62912699	TRNAG-UCC	tRNA
13	62899944	63036620	136.677	13	62968004	62970290	LOC108637417	protein_coding
13	62899944	63036620	136.677	13	62969108	63053806	RALY	protein_coding
16	5461742	5595307	133.566	16	5405252	5844937	KCNT2	protein_coding
4	75393805	75526944	133.14	4	75101580	75645878	RELN	protein_coding
1	82572834	82704454	131.621	1	82598307	82600577	CAMK2N2	protein_coding
1	82572834	82704454	131.621	1	82614361	82614464	MIR1224	miRNA
1	82572834	82704454	131.621	1	82642969	82651231	ABCF3	protein_coding
1	82572834	82704454	131.621	1	82608065	82613537	ALG3	protein_coding
1	82572834	82704454	131.621	1	82653120	82662185	AP2M1	protein_coding
1	82572834	82704454	131.621	1	82663789	82679754	DVL3	protein_coding
1	82572834	82704454	131.621	1	82685406	82694696	EIF2B5	protein_coding
1	82572834	82704454	131.621	1	82571368	82607245	ECE2	protein_coding
4	101143184	101274740	131.557	4	101173102	101198604	LOC108635920	lncRNA
5	68732068	68863477	131.41	5	68567898	68740144	RFX4	protein_coding
5	68732068	68863477	131.41	5	68751879	68856215	RIC8B	protein_coding
20	18334794	18465953	131.16	20	18379148	18432551	ERCC8	protein_coding
20	18334794	18465953	131.16	20	18204056	18379055	NDUFAF2	protein_coding
5	26206418	26337393	130.976	5	26257723	26261506	NPFF	protein_coding
5	26206418	26337393	130.976	5	26320120	26322018	LOC102179354	pseudogene
5	26206418	26337393	130.976	5	26332682	26338876	AMHR2	protein_coding
5	26206418	26337393	130.976	5	26261750	26267591	TARBP2	protein_coding
5	26206418	26337393	130.976	5	26268731	26283943	MAP3K12	protein_coding
5	26206418	26337393	130.976	5	26283757	26305261	PCBP2	protein_coding
5	26206418	26337393	130.976	5	26310938	26314390	PRR13	protein_coding
5	26206418	26337393	130.976	5	26161129	26257626	ATF7	protein_coding
15	32206586	32335941	129.356	15	32315709	32355581	RRM1	protein_coding
15	32206586	32335941	129.356	15	32117471	32313714	STIM1	protein_coding
4	97297863	97425908	128.046	4	97265350	98141927	DGKB	protein_coding
5	20219138	20346936	127.799	5	20256486	20275519	LOC102175273	lncRNA
20	3074356	3198208	123.853	20	2852967	3209093	RANBP17	protein_coding
5	59410703	59532287	121.585	5	59451934	59452005	TRNAG-ACC	tRNA
5	59410703	59532287	121.585	5	59425232	59760956	CFAP54	protein_coding
4	96815434	96935911	120.478	4	96549661	96944711	AGMO	protein_coding
13	63465678	63582092	116.415	13	63498937	63500710	MAP1LC3A	protein_coding
13	63465678	63582092	116.415	13	63465549	63483202	DYNLRB1	protein_coding
13	63465678	63582092	116.415	13	63500918	63594821	PIGU	protein_coding
9	58600390	58716742	116.353	9	58526657	58849760	EYA4	protein_coding
9	20351533	20467694	116.162	9	20368801	20392148	LOC102170698	protein_coding
9	20351533	20467694	116.162	9	20467049	20542324	DCBLD1	protein_coding
9	20351533	20467694	116.162	9	20403820	20449163	GOPC	protein_coding
1	111266441	111382058	115.618	1	111285624	111357129	GMPS	protein_coding
6	95438689	95554048	115.36	6	95489192	96199327	C6H4orf22	protein_coding
6	95438689	95554048	115.36	6	95418992	95440124	FGF5	protein_coding
24	43888082	44000993	112.912	24	43894659	43910455	MC2R	protein_coding
6	32536123	32648550	112.428	6	31299697	32930194	GRID2	protein_coding
11	62109637	62220265	110.629	11	62167988	62169416	LOC108637089	protein_coding
11	62109637	62220265	110.629	11	62070880	62143776	VPS54	protein_coding
2	70651066	70761068	110.003	2	70670760	70724032	ACTR3	protein_coding
1	132113833	132222987	109.155	1	132015235	132486182	STAG1	protein_coding
17	8309559	8418099	108.541	17	8332382	8334865	DYNLL1	protein_coding
17	8309559	8418099	108.541	17	8362301	8368704	SRSF9	protein_coding
17	8309559	8418099	108.541	17	8380112	8382037	LOC102172376	protein_coding
17	8309559	8418099	108.541	17	8277027	8311809	RNF10	protein_coding
17	8309559	8418099	108.541	17	8315012	8330039	COQ5	protein_coding
17	8309559	8418099	108.541	17	8368929	8377534	GATC	protein_coding
11	15035409	15142157	106.749	11	15041424	15219539	TTC27	protein_coding
11	14880801	14987174	106.374	11	14814336	15024500	BIRC6	protein_coding
9	58468211	58574081	105.871	9	58526657	58849760	EYA4	protein_coding
3	17180120	17285656	105.537	3	17227464	17244672	PPIH	protein_coding
3	17180120	17285656	105.537	3	17249139	17268236	YBX1	protein_coding
3	17180120	17285656	105.537	3	17281990	17287819	CLDN19	protein_coding
3	17180120	17285656	105.537	3	17083553	17224415	PPCS	protein_coding
24	30282826	30386726	103.901	24	30341480	30356181	AQP4	protein_coding
24	30282826	30386726	103.901	24	30016402	30297257	CHST9	protein_coding

## Sheet: Sheet2
Supplementary table S8: Gene Annotation in the consensus ROH.
CHR	BP1	BP2	KB	GENES	GENE_COUNT
1	82572834	82704454	131.62	CAMK2N2; ABCF3; ALG3; AP2M1; DVL3; EIF2B5; ECE2	7
1	110272914	110418992	146.078	LEKR1	1
1	111266441	111382058	115.617	GMPS	1
1	132113833	132222987	109.154	STAG1	1
2	100906603	101201676	295.073	PSMD14; TANK; TBR1	3
2	70651066	70761068	110.002	ACTR3	1
3	99734096	99937944	203.848	CA14; C3H1orf54; APH1A; CIART; MRPS21; PRPF3; ANP32E; RPRD2	8
3	91885710	92064013	178.303	NRAS; AMPD1; SIKE1; DENND2C; CSDE1	5
3	69322271	69558536	236.265	C3H1orf146; GLMN; KIAA1107; RPAP2	4
3	90855008	91081627	226.619	PHTF1; RSBN1; PTPN22; MAGI3	4
3	17180120	17285656	105.536	PPIH; YBX1; CLDN19; PPCS	4
3	80586046	80793288	207.242	RNPC3; LOC102169350; LOC102169641	3
3	110792238	111000252	208.014	CD84; SLAMF1	2
3	54073060	54226110	153.05	AK5; ZZZ3	2
3	68220731	68366979	146.248	ZNF644	1
4	48936888	49110525	173.637	DFNA5; MPP6	2
4	71707219	71878778	171.559	GPR22; COG5	2
4	55570723	55734740	164.017	LOC102180455	1
4	75393805	75526944	133.139	RELN	1
4	97297863	97425908	128.045	DGKB	1
4	96815434	96935911	120.477	AGMO	1
5	55585511	55791739	206.228	ZBTB39; GPR182; LOC102183297; STAT6; NAB2; NEMP1; MYO1A; TAC3; LRP1	9
5	26206418	26337393	130.975	NPFF; AMHR2; TARBP2; MAP3K12; PCBP2; PRR13; ATF7	7
5	42602640	42849407	246.767	KCNMB4; CNOT2	2
5	8919084	9153909	234.825	PAWR; PPP1R12A	2
5	37692732	37896819	204.087	ZCRB1; PPHLN1	2
5	68732068	68863477	131.409	RFX4; RIC8B	2
5	98958889	99173115	214.226	LOC108636138	1
5	18864325	19009122	144.797	DUSP6	1
5	22828984	22966714	137.73	NUDT4	1
5	59410703	59532287	121.584	CFAP54	1
6	37807693	38022333	214.64	DCAF16; NCAPG; LCORL; FAM184B	4
6	92876024	93099984	223.96	CNOT6L; MRPL1	2
6	95438689	95554048	115.359	C6H4orf22; FGF5	2
6	70661656	70873406	211.75	KIT	1
6	13639488	13807217	167.729	C6H4orf32	1
6	95509797	95671652	161.855	C6H4orf22	1
6	30846107	30996494	150.387	SMARCAD1	1
6	32536123	32648550	112.427	GRID2	1
7	39506005	39719556	213.551	IL12B; UBLCP1	2
7	60255077	60412456	157.379	LRRTM2; CTNNA1	2
7	40078565	40229188	150.623	EBF1	1
9	20351533	20467694	116.161	LOC102170698; DCBLD1; GOPC	3
9	58600390	58716742	116.352	EYA4	1
9	58468211	58574081	105.87	EYA4	1
10	59791495	60042834	251.339	ATP5S; L2HGDH; VCPKMT; SOS2; CDKL1	5
10	35621028	35833707	212.679	MAPK1IP1L; SOCS4; WDHD1; GCH1	4
10	51508211	51715819	207.608	LOC102184991; FAM63B; ADAM10	3
10	82330551	82546547	215.996	SENP8; MYO9A	2
10	65883309	66080258	196.949	MAPKBP1; MGA	2
11	66209941	66362866	152.925	C1D; WDR92; PNO1; PPP3R1	4
11	43260012	43402326	142.314	PUS10; REL; PEX13	3
11	62109637	62220265	110.628	LOC108637089; VPS54	2
11	96123667	96297457	173.79	PBX3	1
11	15035409	15142157	106.748	TTC27	1
11	14880801	14987174	106.373	BIRC6	1
12	58020710	58220346	199.636	ZAR1L; LOC106502327; N4BP2L1; N4BP2L2; BRCA2; PDS5B	6
12	51111256	51288473	177.217	SAP18; MRPL57; SKA3; ZDHHC20; MICU2	5
12	14289299	14513291	223.992	LOC108637255; LOC108637289; LOC108637254	3
12	54735783	54958053	222.27	FLT3; PAN3; FLT1	3
12	61361225	61565125	203.9	LOC102186027; SPG20; DCLK1	3
12	14290603	14480144	189.541	LOC108637255; LOC108637289; LOC108637254	3
12	38773989	38926711	152.722	DIS3; BORA; PIBF1	3
12	60529877	60801465	271.588	MAB21L1; NBEA	2
12	15164925	15391359	226.434	LOC102181111; LOC102180583	2
12	15167496	15391361	223.865	LOC102181111; LOC102180583	2
12	15411870	15629693	217.823	LOC102180583; LOC102180841	2
12	15411870	15629558	217.688	LOC102180583; LOC102180841	2
12	20375	250126	229.751	LOC102177789	1
12	20613	249936	229.323	LOC102177789	1
12	35085936	35299013	213.077	LOC108637259	1
12	61702148	61859763	157.615	SERTM1	1
12	62480057	62637023	156.966	TRPC4	1
13	63594297	63790732	196.435	TP53INP2; LOC108637356; GGT7; ACSS2; PIGU; NCOA6	6
13	57201166	57356895	155.729	APCDD1L; RAB22A; VAPB	3
13	63465678	63582092	116.414	MAP1LC3A; DYNLRB1; PIGU	3
13	62899944	63036620	136.676	LOC108637417; RALY	2
14	12609411	12784816	175.405	DPY19L4; CCNE2; INTS8	3
14	30270429	30531831	261.402	LOC108637477; LOC108637478	2
14	17318716	17630907	312.191	VPS13B	1
14	17107276	17318554	211.278	VPS13B	1
15	32206586	32335941	129.355	RRM1; STIM1	2
15	39750686	39940580	189.894	SBF2	1
15	23883420	24057355	173.935	METTL15	1
15	30468816	30631215	162.399	FCHSD2	1
16	41630167	41846632	216.465	LOC102187615; PGD; KIF1B	3
16	42340823	42540306	199.483	TMEM201; SLC25A33	2
16	43221839	43439577	217.738	RERE	1
16	45008095	45186828	178.733	CAMTA1	1
16	5461742	5595307	133.565	KCNT2	1
17	8309559	8418099	108.54	DYNLL1; SRSF9; LOC102172376; RNF10; COQ5; GATC	6
17	15898885	16091023	192.138	LOC102182159; BRAP; SH2B3; ATXN2	4
18	36768190	36973046	204.856	SLC7A6OS; DUS2; ESRP2; PLA2G15; SLC7A6; NFATC3; PRMT7	7
18	40371652	40610294	238.642	ATXN1L; IST1; ZNF821; PHLPP2; PKD1L3; AP1G1	6
19	37060901	37274833	213.932	GIP; SNF8; UBE2Z; ATP5G1; B4GALNT2; IGF2BP1	6
20	57605865	57782583	176.718	LOC108638397; FBXL7	2
20	18334794	18465953	131.159	ERCC8; NDUFAF2	2
20	3074356	3198208	123.852	RANBP17	1
21	32030221	32231395	201.174	HMG20A; PEAK1	2
21	42393926	42615368	221.442	AKAP6	1
21	41838591	42035426	196.835	ARHGAP5	1
22	17393076	17599247	206.171	OXTR; SRGAP3; RAD18	3
22	39432960	39697753	264.793	LOC102181343; PTPRG	2
22	45093462	45278404	184.942	ERC2	1
22	38741303	38888365	147.062	CADPS	1
24	41748514	41928344	179.83	NDUFV2; TWSG1; ANKRD12	3
24	30282826	30386726	103.9	AQP4; CHST9	2
24	49124081	49303658	179.577	DYM	1
24	42686459	42848354	161.895	PIEZO2	1
24	14036503	14173234	136.731	PIK3C3	1
24	43888082	44000993	112.911	MC2R	1
25	10398587	10626602	228.015	TNFRSF17; RSL1D1; GSPT1; SNX29	4
