# Supplementary material for: Genomic Inbreeding and Runs of Homozygosity Analysis of Cashmere Goat
Source: Animals (Basel). 2024 Apr 22;14(8):1246. doi: 10.3390/ani14081246 (PMC11047310; doi:10.3390/ani14081246)
Supplement: Supplementary file 1 [file animals-14-01246-s001.zip › Supplementary table S9.xlsx]

## Sheet: GO_BP
Supplementary table S9: GO terms and KEGG pathways enriched based on ROH consensus regions in IMC and HSC population. ROH islands.
Category	Term	Count	%	PValue	Genes	List Total	Pop Hits	Pop Total	Fold Enrichment	Bonferroni	Benjamini	FDR
GOTERM_BP_DIRECT	GO:0007274~neuromuscular synaptic transmission	4	1.86047	0.0014479	FCHSD2, VPS54, KIF1B, ERC2	202	22	19453	17.5095	0.849932	1	1
GOTERM_BP_DIRECT	GO:0010606~positive regulation of cytoplasmic mRNA processing body assembly	3	1.39535	0.00155057	CNOT6L, PAN3, CNOT2	202	6	19453	48.151	0.868832	1	1
GOTERM_BP_DIRECT	GO:1900152~negative regulation of nuclear-transcribed mRNA catabolic process, deadenylation-dependent decay	3	1.39535	0.00364606	CSDE1, IGF2BP1, YBX1	202	9	19453	32.1007	0.991616	1	1
GOTERM_BP_DIRECT	GO:0031401~positive regulation of protein modification process	3	1.39535	0.00452666	FLT1, FLT3, KIT	202	10	19453	28.8906	0.997365	1	1
GOTERM_BP_DIRECT	GO:0070934~CRD-mediated mRNA stabilization	3	1.39535	0.0054951	CSDE1, IGF2BP1, YBX1	202	11	19453	26.2642	0.999263	1	1
GOTERM_BP_DIRECT	GO:0030097~hemopoiesis	5	2.32558	0.00566656	TWSG1, FLT3, KIT, BRCA2, SH2B3	202	69	19453	6.9784	0.999412	1	1
GOTERM_BP_DIRECT	GO:0042327~positive regulation of phosphorylation	4	1.86047	0.00702722	FLT1, FLT3, KIT, GLMN	202	38	19453	10.1371	0.999902	1	1
GOTERM_BP_DIRECT	GO:2000767~positive regulation of cytoplasmic translation	3	1.39535	0.0102098	CSDE1, IGF2BP1, YBX1	202	15	19453	19.2604	0.999999	1	1
GOTERM_BP_DIRECT	GO:0043434~response to peptide hormone	4	1.86047	0.0174362	EIF2B5, OXTR, STAT6, GIP	202	53	19453	7.26807	1	1	1
GOTERM_BP_DIRECT	GO:0051301~cell division	10	4.65116	0.018487	STAG1, BORA, CCNE2, IST1, NCAPG, BIRC6, PIK3C3, PDS5B, SKA3, FBXL7	202	383	19453	2.51441	1	1	1
GOTERM_BP_DIRECT	GO:0000289~nuclear-transcribed mRNA poly(A) tail shortening	3	1.39535	0.0214245	CNOT6L, PAN3, CNOT2	202	22	19453	13.1321	1	1	1
GOTERM_BP_DIRECT	GO:0070886~positive regulation of calcineurin-NFAT signaling cascade	3	1.39535	0.0214245	PPP3R1, CAMTA1, AKAP6	202	22	19453	13.1321	1	1	1
GOTERM_BP_DIRECT	GO:0008584~male gonad development	5	2.32558	0.0289773	RRM1, AMHR2, CSDE1, KIT, CTNNA1	202	112	19453	4.2992	1	1	1
GOTERM_BP_DIRECT	GO:0042531~positive regulation of tyrosine phosphorylation of STAT protein	4	1.86047	0.0333603	FLT3, KIT, IL12B, PIBF1	202	68	19453	5.66482	1	1	1
GOTERM_BP_DIRECT	GO:0006470~protein dephosphorylation	5	2.32558	0.0369397	PPP3R1, PPP1R12A, UBLCP1, PTPN22, PTPRG	202	121	19453	3.97942	1	1	1
GOTERM_BP_DIRECT	GO:0032715~negative regulation of interleukin-6 production	4	1.86047	0.0372096	CD84, AQP4, PTPN22, SLAMF1	202	71	19453	5.42546	1	1	1
GOTERM_BP_DIRECT	GO:0045070~positive regulation of viral genome replication	3	1.39535	0.0382365	VAPB, PPIH, TARBP2	202	30	19453	9.6302	1	1	1
GOTERM_BP_DIRECT	GO:0008104~protein localization	5	2.32558	0.042881	GRID2, NBEA, IST1, TP53INP2, CTNNA1	202	127	19453	3.79142	1	1	1
GOTERM_BP_DIRECT	GO:0043552~positive regulation of phosphatidylinositol 3-kinase activity	3	1.39535	0.0430198	FLT1, FLT3, KIT	202	32	19453	9.02831	1	1	1
GOTERM_BP_DIRECT	GO:0014068~positive regulation of phosphatidylinositol 3-kinase signaling	4	1.86047	0.048529	RELN, FLT1, FLT3, KIT	202	79	19453	4.87605	1	1	1
GOTERM_BP_DIRECT	GO:0035556~intracellular signal transduction	10	4.65116	0.0511833	DGKB, MAGI3, KIT, DVL3, SH2B3, MYO9A, DCLK1, SOCS4, MAP3K12, NUDT4	202	462	19453	2.08446	1	1	1
GOTERM_BP_DIRECT	GO:0007169~transmembrane receptor protein tyrosine kinase signaling pathway	5	2.32558	0.0539098	FLT1, FLT3, KIT, SH2B3, PTPRG	202	137	19453	3.51467	1	1	1
GOTERM_BP_DIRECT	GO:0034612~response to tumor necrosis factor	3	1.39535	0.0558728	GGT7, GCH1, ADAM10	202	37	19453	7.80827	1	1	1
GOTERM_BP_DIRECT	GO:0007420~brain development	7	3.25581	0.0566996	RELN, NCOA6, ATXN1L, PBX3, TBR1, BRCA2, PTPRG	202	264	19453	2.55346	1	1	1
GOTERM_BP_DIRECT	GO:0000398~mRNA splicing, via spliceosome	6	2.7907	0.0569168	PRPF3, PPIH, RALY, ZCRB1, RNPC3, SRSF9	202	200	19453	2.88906	1	1	1
GOTERM_BP_DIRECT	GO:0007565~female pregnancy	4	1.86047	0.0596525	OXTR, TAC3, AQP4, GIP	202	86	19453	4.47916	1	1	1
GOTERM_BP_DIRECT	GO:0016485~protein processing	4	1.86047	0.0596525	APH1A, ADAM10, PIK3C3, ECE2	202	86	19453	4.47916	1	1	1
GOTERM_BP_DIRECT	GO:0097494~regulation of vesicle size	2	0.930233	0.0604236	AP2M1, RAB22A	202	6	19453	32.1007	1	1	1
GOTERM_BP_DIRECT	GO:0032465~regulation of cytokinesis	3	1.39535	0.0698768	BIRC6, PIK3C3, BRCA2	202	42	19453	6.87871	1	1	1
GOTERM_BP_DIRECT	GO:0001541~ovarian follicle development	3	1.39535	0.0698768	EIF2B5, KIT, CTNNA1	202	42	19453	6.87871	1	1	1
GOTERM_BP_DIRECT	GO:0002318~myeloid progenitor cell differentiation	2	0.930233	0.0701349	FLT3, KIT	202	7	19453	27.5149	1	1	1
GOTERM_BP_DIRECT	GO:0048584~positive regulation of response to stimulus	2	0.930233	0.0701349	FLT3, KIT	202	7	19453	27.5149	1	1	1
GOTERM_BP_DIRECT	GO:0006085~acetyl-CoA biosynthetic process	2	0.930233	0.0701349	ACSS2, PPCS	202	7	19453	27.5149	1	1	1
GOTERM_BP_DIRECT	GO:0032880~regulation of protein localization	4	1.86047	0.0755361	RSL1D1, BORA, CCNE2, DVL3	202	95	19453	4.05482	1	1	1
GOTERM_BP_DIRECT	GO:0032543~mitochondrial translation	4	1.86047	0.0774057	MRPL1, GATC, MRPS21, MRPL57	202	96	19453	4.01258	1	1	1
GOTERM_BP_DIRECT	GO:0090503~RNA phosphodiester bond hydrolysis, exonucleolytic	2	0.930233	0.0797462	PAN3, CNOT2	202	8	19453	24.0755	1	1	1
GOTERM_BP_DIRECT	GO:0031047~gene silencing by RNA	3	1.39535	0.0848836	CNOT6L, CNOT2, TARBP2	202	47	19453	6.14693	1	1	1
GOTERM_BP_DIRECT	GO:1902035~positive regulation of hematopoietic stem cell proliferation	2	0.930233	0.0892588	ATXN1L, N4BP2L2	202	9	19453	21.4004	1	1	1
GOTERM_BP_DIRECT	GO:0051057~positive regulation of small GTPase mediated signal transduction	2	0.930233	0.0892588	RELN, SOS2	202	9	19453	21.4004	1	1	1
GOTERM_BP_DIRECT	GO:0010863~positive regulation of phospholipase C activity	2	0.930233	0.0986734	FLT1, KIT	202	10	19453	19.2604	1	1	1

## Sheet: GO_CC
Category	Term	Count	%	PValue	Genes	List Total	Pop Hits	Pop Total	Fold Enrichment	Bonferroni	Benjamini	FDR
GOTERM_CC_DIRECT	GO:0005829~cytosol	91	42.3256	4.4014e-07	FLT3, DGKB, PTPN22, YBX1, ARHGAP5, BRCA2, UBE2Z, NUDT4, MAP1LC3A, AP1G1, SENP8, IL12B, VCPKMT, SBF2, AP2M1, ACTR3, CNOT6L, PPP1R12A, PRMT7, BORA, NCOA6, IST1, COG5, DIS3, AMPD1, PAWR, ZCRB1, PPHLN1, DYNLL1, PGD, DUSP6, DUS2, SIKE1, CCNE2, PEAK1, CSDE1, PRPF3, PIK3C3, PPIH, BIRC6, SOS2, PRR13, PHLPP2, ACSS2, PSMD14, ANKRD12, GMPS, NCAPG, PDS5B, AK5, SKA3, TANK, RPAP2, GSPT1, NRAS, PPP3R1, ATXN2, R…	209	5627	20647	1.59763	0.000140395	0.000140405	0.000139964
GOTERM_CC_DIRECT	GO:0005654~nucleoplasm	62	28.8372	0.000568059	RERE, MAPKBP1, NAB2, YBX1, BRCA2, UBE2Z, SMARCAD1, ZBTB39, WDHD1, DENND2C, PPP1R12A, PRMT7, NCOA6, COG5, DIS3, ZCRB1, PPHLN1, DUSP6, PLA2G15, CCNE2, ESRP2, PRPF3, C1D, ATF7, PPIH, PRR13, SRSF9, CDKL1, PHLPP2, ACSS2, PSMD14, ANKRD12, PDS5B, AK5, RNPC3, RPAP2, DCAF16, PPP3R1, CAMK2N2, ATXN1L, PCBP2, IGF2BP1, SAP18, VPS54, STAT6, NDUFV2, BRAP, GCH1, PNO1, MGA, NFATC3, SNF8, RPRD2, TARBP2, STAG1, ZZZ…	209	4076	20647	1.50269	0.165784	0.0906055	0.0903214
GOTERM_CC_DIRECT	GO:0070937~CRD-mediated mRNA stability complex	3	1.39535	0.0014752	CSDE1, IGF2BP1, YBX1	209	6	20647	49.3947	0.375583	0.156863	0.156371
GOTERM_CC_DIRECT	GO:0005634~nucleus	80	37.2093	0.00532315	RERE, RNF10, PUS10, FLT3, NAB2, PTPN22, YBX1, BRCA2, UBE2Z, N4BP2L2, NUDT4, SMARCAD1, HMG20A, ZNF644, ACTR3, WDHD1, CNOT6L, PRMT7, BORA, NCOA6, DIS3, MAGI3, EBF1, PAWR, ADAM10, TBR1, DYNLL1, PGD, RSBN1, CCNE2, ESRP2, PRPF3, RFX4, C1D, CLDN19, ATF7, BIRC6, LCORL, CDKL1, LRP1, PSMD14, NCAPG, PDS5B, AK5, RNPC3, RPAP2, CIART, PPCS, CAMK2N2, TP53INP2, ATXN1L, PCBP2, IGF2BP1, SAP18, CAMTA1, RALY, ZNF82…	209	6100	20647	1.2956	0.817795	0.424521	0.42319
GOTERM_CC_DIRECT	GO:0005813~centrosome	13	6.04651	0.0141636	PPP1R12A, IST1, AK5, BRCA2, DYNLL1, SKA3, RIC8B, CCNE2, CAMK2N2, DYNLRB1, PIBF1, RAD18, FBXL7	209	576	20647	2.22962	0.989438	0.754606	0.75224
GOTERM_CC_DIRECT	GO:0005737~cytoplasm	74	34.4186	0.0141932	RNF10, MAPKBP1, PUS10, DGKB, PTPN22, AQP4, YBX1, ARHGAP5, NUDT4, FGF5, ZAR1L, AP1G1, VCPKMT, KIF1B, ERC2, SBF2, ACTR3, WDHD1, CNOT6L, PPP1R12A, BORA, MAGI3, PAWR, ADAM10, DYNLL1, DUSP6, DUS2, CCNE2, PEAK1, C1D, ATF7, PIK3C3, PPIH, CDKL1, PHLPP2, ACSS2, NCAPG, AKAP6, AK5, TANK, RPAP2, GSPT1, TMEM201, ATXN2, MC2R, RELN, RIC8B, PPCS, PCBP2, IGF2BP1, CTNNA1, DYM, STAT6, SRGAP3, PIBF1, EIF2B5, BRAP, G…	209	5771	20647	1.26675	0.989539	0.754606	0.75224
GOTERM_CC_DIRECT	GO:0015629~actin cytoskeleton	8	3.72093	0.0188029	ACTR3, FLT1, PPP1R12A, MYO1A, PEAK1, CTNNA1, PAWR, RAB22A	209	267	20647	2.95998	0.997654	0.856875	0.854189
GOTERM_CC_DIRECT	GO:0005905~clathrin-coated pit	4	1.86047	0.02679	FCHSD2, LRP1, AP1G1, AP2M1	209	64	20647	6.17434	0.999827	0.871539	0.868807
GOTERM_CC_DIRECT	GO:0043235~receptor complex	7	3.25581	0.0268135	FLT1, LRP1, AMHR2, FLT3, KIT, IL12B, PKD1L3	209	225	20647	3.07345	0.999828	0.871539	0.868807
GOTERM_CC_DIRECT	GO:0098978~glutamatergic synapse	10	4.65116	0.0290745	RNF10, PPP3R1, GRID2, MAP1LC3A, DGKB, CADPS, LRRTM2, ADAM10, ERC2, AP2M1	209	426	20647	2.319	0.999918	0.871539	0.868807
GOTERM_CC_DIRECT	GO:0034704~calcium channel complex	3	1.39535	0.0300531	TRPC4, AKAP6, MICU2	209	27	20647	10.9766	0.999941	0.871539	0.868807
GOTERM_CC_DIRECT	GO:0005689~U12-type spliceosomal complex	3	1.39535	0.0343109	YBX1, ZCRB1, RNPC3	209	29	20647	10.2196	0.999985	0.912097	0.909238
GOTERM_CC_DIRECT	GO:0016323~basolateral plasma membrane	7	3.25581	0.0494541	SLC7A6, LRP1, MYO1A, TRPC4, CLDN19, AQP4, CA14	209	261	20647	2.64953	1	1	1
GOTERM_CC_DIRECT	GO:0010494~cytoplasmic stress granule	4	1.86047	0.0712141	ATXN2, CSDE1, IGF2BP1, YBX1	209	95	20647	4.15956	1	1	1
GOTERM_CC_DIRECT	GO:0000932~P-body	4	1.86047	0.0802847	PAN3, CNOT2, CSDE1, IGF2BP1	209	100	20647	3.95158	1	1	1
GOTERM_CC_DIRECT	GO:0016591~DNA-directed RNA polymerase II, holoenzyme	2	0.930233	0.0871142	RPRD2, RPAP2	209	9	20647	21.9532	1	1	1
GOTERM_CC_DIRECT	GO:0043231~intracellular membrane-bounded organelle	16	7.44186	0.0886839	PHLPP2, CD84, ACSS2, IST1, ZDHHC20, NCOA6, ADAM10, YBX1, SERTM1, PLA2G15, SLC7A6, MAP1LC3A, AP1G1, CTNNA1, PPIH, CDKL1	209	1014	20647	1.55881	1	1	1
GOTERM_CC_DIRECT	GO:0034703~cation channel complex	2	0.930233	0.0963147	TRPC4, PKD1L3	209	10	20647	19.7579	1	1	1

## Sheet: GO_MF
Category	Term	Count	%	PValue	Genes	List Total	Pop Hits	Pop Total	Fold Enrichment	Bonferroni	Benjamini	FDR
GOTERM_MF_DIRECT	GO:0005515~protein binding	163	75.814	0.000108737	MAPKBP1, CD84, PUS10, AMHR2, NAB2, AQP4, UBE2Z, SERTM1, NUDT4, IL12B, SMARCAD1, SBF2, AP2M1, ZBTB39, WDHD1, BORA, IST1, COG5, MAGI3, EBF1, ADAM10, ALG3, TBR1, ZCRB1, TWSG1, STIM1, CCNE2, RFX4, PRPF3, ATF7, PPIH, PRR13, SRSF9, PSMD14, NCAPG, PDS5B, SKA3, RPAP2, GSPT1, APH1A, MC2R, PPP3R1, ATXN2, AGMO, PCBP2, DYM, DVL3, TNFRSF17, KCNMB4, ZNF821, TAC3, SRGAP3, NDUFV2, B4GALNT2, PIBF1, SOCS4, SLAMF1,…	207	12657	18967	1.18001	0.0423567	0.0432775	0.0432775
GOTERM_MF_DIRECT	GO:0004535~poly(A)-specific ribonuclease activity	3	1.39535	0.00846271	CNOT6L, PAN3, CNOT2	207	13	18967	21.1449	0.966037	1	1
GOTERM_MF_DIRECT	GO:0005524~ATP binding	26	12.093	0.0279198	FLT1, ACSS2, AMHR2, DGKB, FLT3, GMPS, AK5, UBE2Z, KCNT2, PPCS, SMARCAD1, KIF1B, ABCF3, ACTR3, RRM1, MAGI3, GATC, MYO9A, DCLK1, PAN3, MYO1A, MAB21L1, KIT, PIK3C3, MAP3K12, CDKL1	207	1539	18967	1.54797	0.999987	1	1
GOTERM_MF_DIRECT	GO:0003723~RNA binding	25	11.6279	0.0312977	PUS10, LRP1, YBX1, RNPC3, GSPT1, ATXN2, MRPL1, ATXN1L, PCBP2, IGF2BP1, CTNNA1, SAP18, RALY, PNO1, DIS3, MRPS21, PPHLN1, ZCRB1, RSL1D1, PAN3, ESRP2, CSDE1, PRPF3, C1D, SRSF9	207	1479	18967	1.54882	0.999997	1	1
GOTERM_MF_DIRECT	GO:0070325~lipoprotein particle receptor binding	2	0.930233	0.032232	RELN, LRP1	207	3	18967	61.0853	0.999998	1	1
GOTERM_MF_DIRECT	GO:0044877~macromolecular complex binding	9	4.18605	0.0495333	NRAS, GCH1, LRP1, FLT3, IST1, NDUFAF2, IL12B, ERCC8, RAD18	207	370	18967	2.22879	1	1	1
GOTERM_MF_DIRECT	GO:0017018~myosin phosphatase activity	4	1.86047	0.0599363	PHLPP2, UBLCP1, RPAP2, DUSP6	207	82	18967	4.46966	1	1	1
GOTERM_MF_DIRECT	GO:0019899~enzyme binding	9	4.18605	0.0605381	APH1A, VAPB, NCOA6, PCBP2, PAWR, DYM, ATF7, N4BP2L2, TARBP2	207	386	18967	2.1364	1	1	1
GOTERM_MF_DIRECT	GO:0019838~growth factor binding	3	1.39535	0.0699698	FLT1, FLT3, KIT	207	40	18967	6.8721	1	1	1
GOTERM_MF_DIRECT	GO:0003714~transcription corepressor activity	6	2.7907	0.0720385	RERE, C1D, NAB2, PAWR, SAP18, N4BP2L2	207	204	18967	2.69494	1	1	1
GOTERM_MF_DIRECT	GO:0042169~SH2 domain binding	3	1.39535	0.0730483	KIT, ARHGAP5, SLAMF1	207	41	18967	6.70449	1	1	1
GOTERM_MF_DIRECT	GO:0005021~vascular endothelial growth factor-activated receptor activity	2	0.930233	0.0836705	FLT1, FLT3	207	8	18967	22.907	1	1	1
GOTERM_MF_DIRECT	GO:0019208~phosphatase regulator activity	2	0.930233	0.0836705	PPP1R12A, SBF2	207	8	18967	22.907	1	1	1
GOTERM_MF_DIRECT	GO:0042802~identical protein binding	26	12.093	0.0888119	CD84, NAB2, AQP4, BRCA2, PTPRG, PPCS, CTNNA1, IL12B, RALY, STAT6, HMG20A, PIBF1, SBF2, SLAMF1, BRAP, RRM1, GCH1, IST1, AMPD1, TARBP2, STIM1, PEAK1, PRPF3, CLDN19, GOPC, RAD18	207	1736	18967	1.37231	1	1	1

## Sheet: KEGG
Category	Term	Count	PValue	Genes
KEGG PATHWAY	MAPK signaling pathway	10	7.98452e-06	NFATC3, SOS2, PPP3R1, NRAS, KIT, MAP3K12, FGF5, DUSP6, FLT3, FLT1
KEGG PATHWAY	Acute myeloid leukemia	5	4.55389e-05	SOS2, DUSP6, NRAS, FLT3, KIT
KEGG PATHWAY	Ras signaling pathway	8	5.80215e-05	BRAP, SOS2, NRAS, KIT, REL, FGF5, FLT3, FLT1
KEGG PATHWAY	Metabolic pathways	20	0.000159024	NDUFV2, MGA, L2HGDH, GCH1, ALG3, AMPD1, CA14, PGD, AK5, CHST9, DGKB, PIGU, RRM1, ACSS2, COQ5, GGT7, PIK3C3, GATC, PPCS, GMPS
KEGG PATHWAY	PI3K-Akt signaling pathway	9	0.000192226	SOS2, CCNE2, NRAS, KIT, RELN, PHLPP2, FGF5, FLT3, FLT1
KEGG PATHWAY	Breast cancer	6	0.000207482	BRCA2, SOS2, NRAS, KIT, DVL3, FGF5
KEGG PATHWAY	Pathways in cancer	11	0.000215915	STAT6, BRCA2, SOS2, CCNE2, NRAS, IL12B, CTNNA1, DVL3, FGF5, KIT, FLT3
KEGG PATHWAY	Gastric cancer	6	0.000222567	SOS2, CCNE2, NRAS, DVL3, FGF5, CTNNA1
KEGG PATHWAY	RNA degradation	4	0.00114427	CNOT2, CNOT6L, DIS3, C1D
KEGG PATHWAY	B cell receptor signaling pathway	4	0.00130557	NFATC3, NRAS, SOS2, PPP3R1
KEGG PATHWAY	Oxytocin signaling pathway	5	0.00183427	NFATC3, NRAS, PPP1R12A, PPP3R1, OXTR
KEGG PATHWAY	Th1 and Th2 cell differentiation	4	0.00195746	STAT6, NFATC3, IL12B, PPP3R1
KEGG PATHWAY	Hepatitis B	5	0.00239525	CCNE2, STAT6, NFATC3, NRAS, SOS2
KEGG PATHWAY	T cell receptor signaling pathway	4	0.00290239	NFATC3, NRAS, SOS2, PPP3R1
KEGG PATHWAY	Alzheimer disease	5	0.0029265	ADAM10, NDUFV2, APH1A, LRP1, PPP3R1
KEGG PATHWAY	C-type lectin receptor signaling pathway	4	0.00300129	NFATC3, NRAS, IL12B, PPP3R1
KEGG PATHWAY	Axon guidance	5	0.00370428	SRGAP3, NFATC3, NRAS, TRPC4, PPP3R1
KEGG PATHWAY	Transcriptional misregulation in cancer	5	0.00414418	DUSP6, FLT3, PBX3, REL, FLT1
KEGG PATHWAY	Endometrial cancer	3	0.00460899	NRAS, CTNNA1, SOS2
KEGG PATHWAY	Focal adhesion	5	0.00546078	ARHGAP5, SOS2, RELN, PPP1R12A, FLT1
KEGG PATHWAY	Purine metabolism	4	0.00644362	AMPD1, RRM1, AK5, GMPS
KEGG PATHWAY	Rap1 signaling pathway	5	0.00678558	NRAS, FGF5, KIT, MAGI3, FLT1
KEGG PATHWAY	Central carbon metabolism in cancer	3	0.00730967	NRAS, FLT3, KIT
KEGG PATHWAY	Prolactin signaling pathway	3	0.00759263	SOCS4, NRAS, SOS2
KEGG PATHWAY	RIG-I-like receptor signaling pathway	3	0.00759263	SIKE1, TANK, IL12B
KEGG PATHWAY	Phospholipase D signaling pathway	4	0.00994385	DGKB, NRAS, SOS2, KIT
KEGG PATHWAY	Cellular senescence	4	0.0128522	CCNE2, NFATC3, NRAS, PPP3R1
KEGG PATHWAY	Jak-STAT signaling pathway	4	0.0133842	SOCS4, SOS2, IL12B, STAT6
KEGG PATHWAY	PD-L1 expression and PD-1 checkpoint pathway in cancer	3	0.0142157	NFATC3, NRAS, PPP3R1
KEGG PATHWAY	cGMP-PKG signaling pathway	4	0.0147749	NFATC3, PPP1R12A, PPP3R1, KCNMB4
KEGG PATHWAY	Prostate cancer	3	0.0177339	CCNE2, NRAS, SOS2
KEGG PATHWAY	Choline metabolism in cancer	3	0.0186824	DGKB, NRAS, SOS2
KEGG PATHWAY	Melanogenesis	3	0.0196585	DVL3, NRAS, KIT
KEGG PATHWAY	Kaposi sarcoma-associated herpesvirus infection	4	0.0208762	NRAS, PIK3C3, NFATC3, PPP3R1
KEGG PATHWAY	Ferroptosis	2	0.0222437	MAP1LC3A, PCBP2
KEGG PATHWAY	Th17 cell differentiation	3	0.0227532	STAT6, NFATC3, PPP3R1
KEGG PATHWAY	Leukocyte transendothelial migration	3	0.0255227	ARHGAP5, CLDN19, CTNNA1
KEGG PATHWAY	Vasopressin-regulated water reabsorption	2	0.0263614	AQP4, DYNLL1
KEGG PATHWAY	Proteoglycans in cancer	4	0.0274759	SOS2, NRAS, IL12B, PPP1R12A
KEGG PATHWAY	Neurotrophin signaling pathway	3	0.0296904	NRAS, SH2B3, SOS2
KEGG PATHWAY	Notch signaling pathway	2	0.0307609	DVL3, APH1A
KEGG PATHWAY	Human immunodeficiency virus 1 infection	4	0.0314197	AP1G1, NFATC3, NRAS, PPP3R1
KEGG PATHWAY	Regulation of actin cytoskeleton	4	0.0323389	FGF5, NRAS, PPP1R12A, SOS2
KEGG PATHWAY	Cholesterol metabolism	2	0.0330619	LRP1, VAPB
KEGG PATHWAY	Human T-cell leukemia virus 1 infection	4	0.0347056	CCNE2, NFATC3, NRAS, PPP3R1
KEGG PATHWAY	Autophagy - animal	3	0.0355435	PIK3C3, NRAS, TP53INP2
KEGG PATHWAY	Natural killer cell mediated cytotoxicity	3	0.0376169	NRAS, SOS2, PPP3R1
KEGG PATHWAY	Human cytomegalovirus infection	4	0.0376752	NFATC3, NRAS, SOS2, PPP3R1
KEGG PATHWAY	Human papillomavirus infection	5	0.0377594	CCNE2, DVL3, NRAS, SOS2, RELN
KEGG PATHWAY	Glutathione metabolism	2	0.0403495	GGT7, RRM1
KEGG PATHWAY	Spliceosome	3	0.0404758	PRPF3, SRSF9, PPIH
KEGG PATHWAY	Thermogenesis	4	0.0407864	NDUFV2, NRAS, SOS2, NDUFAF2
KEGG PATHWAY	Neuroactive ligand-receptor interaction	5	0.0410894	NPFF, TAC3, MC2R, OXTR, GRID2
KEGG PATHWAY	Insulin signaling pathway	3	0.0419453	SOCS4, NRAS, SOS2
KEGG PATHWAY	Ubiquitin mediated proteolysis	3	0.0419453	ERCC8, BIRC6, UBE2Z
KEGG PATHWAY	Measles	3	0.0426901	CCNE2, IL12B, SLAMF1
KEGG PATHWAY	Signaling pathways regulating pluripotency of stem cells	3	0.0441994	SMARCAD1, DVL3, NRAS
KEGG PATHWAY	VEGF signaling pathway	2	0.0441995	NRAS, PPP3R1
KEGG PATHWAY	Long-term depression	2	0.045512	NRAS, GRID2
KEGG PATHWAY	Endocytosis	4	0.0480138	AP2M1, IST1, RAB22A, SNF8
KEGG PATHWAY	Inflammatory bowel disease (IBD)	2	0.0522848	STAT6, IL12B
KEGG PATHWAY	Non-small cell lung cancer	2	0.0536801	NRAS, SOS2
KEGG PATHWAY	mTOR signaling pathway	3	0.0546452	DVL3, NRAS, SOS2
KEGG PATHWAY	Long-term potentiation	2	0.0550885	NRAS, PPP3R1
KEGG PATHWAY	Cushing syndrome	3	0.0563481	CCNE2, DVL3, MC2R
KEGG PATHWAY	Hepatitis C	3	0.0563481	CLDN19, NRAS, SOS2
KEGG PATHWAY	Fc epsilon RI signaling pathway	2	0.0565098	NRAS, SOS2
KEGG PATHWAY	Renal cell carcinoma	2	0.0579439	NRAS, SOS2
KEGG PATHWAY	Wnt signaling pathway	3	0.0607147	DVL3, NFATC3, PPP3R1
KEGG PATHWAY	Melanoma	2	0.062321	FGF5, NRAS
KEGG PATHWAY	Taurine and hypotaurine metabolism	1	0.0637534	GGT7
KEGG PATHWAY	Ubiquinone and other terpenoid-quinone biosynthesis	1	0.0637534	COQ5
KEGG PATHWAY	Glioma	2	0.0668066	NRAS, SOS2
KEGG PATHWAY	Hepatocellular carcinoma	3	0.0680193	DVL3, NRAS, SOS2
KEGG PATHWAY	Chronic myeloid leukemia	2	0.0683251	NRAS, SOS2
KEGG PATHWAY	Drug metabolism - other enzymes	2	0.0729481	RRM1, GMPS
KEGG PATHWAY	EGFR tyrosine kinase inhibitor resistance	2	0.0729481	NRAS, SOS2
KEGG PATHWAY	Tuberculosis	3	0.0786798	PIK3C3, IL12B, PPP3R1
KEGG PATHWAY	ErbB signaling pathway	2	0.0824829	NRAS, SOS2
KEGG PATHWAY	Colorectal cancer	2	0.0841076	NRAS, SOS2
KEGG PATHWAY	MicroRNAs in cancer	4	0.0858089	CCNE2, IGF2BP1, NRAS, SOS2
KEGG PATHWAY	Gap junction	2	0.0873861	NRAS, SOS2
KEGG PATHWAY	Thiamine metabolism	1	0.0891079	AK5
KEGG PATHWAY	mRNA surveillance pathway	2	0.0923742	GSPT1, SAP18
KEGG PATHWAY	Calcium signaling pathway	3	0.0932248	STIM1, PPP3R1, OXTR
KEGG PATHWAY	Nitrogen metabolism	1	0.0940962	CA14
KEGG PATHWAY	GnRH signaling pathway	2	0.0957447	NRAS, SOS2
KEGG PATHWAY	Viral carcinogenesis	3	0.101998	CCNE2, NRAS, REL
KEGG PATHWAY	Hematopoietic cell lineage	2	0.102589	FLT3, KIT
KEGG PATHWAY	Glycerophospholipid metabolism	2	0.102589	DGKB, PLA2G15
KEGG PATHWAY	Pantothenate and CoA biosynthesis	1	0.103991	PPCS
KEGG PATHWAY	Endocrine resistance	2	0.104321	NRAS, SOS2
KEGG PATHWAY	Phosphatidylinositol signaling system	2	0.106061	DGKB, PIK3C3
KEGG PATHWAY	cAMP signaling pathway	3	0.116919	MC2R, PPP1R12A, OXTR
KEGG PATHWAY	Glycosylphosphatidylinositol (GPI)-anchor biosynthesis	1	0.133036	PIGU
KEGG PATHWAY	Folate biosynthesis	1	0.137785	GCH1
KEGG PATHWAY	Carbon metabolism	2	0.138589	ACSS2, PGD
KEGG PATHWAY	Yersinia infection	2	0.146087	NFATC3, ACTR3
KEGG PATHWAY	Butanoate metabolism	1	0.147205	L2HGDH
KEGG PATHWAY	Lysosome	2	0.149867	PLA2G15, AP1G1
KEGG PATHWAY	Platelet activation	2	0.151765	STIM1, PPP1R12A
KEGG PATHWAY	Glyoxylate and dicarboxylate metabolism	1	0.156522	ACSS2
KEGG PATHWAY	Oocyte meiosis	2	0.159401	CCNE2, PPP3R1
KEGG PATHWAY	Galactose metabolism	1	0.161143	MGA
KEGG PATHWAY	Relaxin signaling pathway	2	0.163246	NRAS, SOS2
KEGG PATHWAY	Autophagy - other	1	0.165739	PIK3C3
KEGG PATHWAY	Vascular smooth muscle contraction	2	0.167107	PPP1R12A, KCNMB4
KEGG PATHWAY	FoxO signaling pathway	2	0.167107	NRAS, SOS2
KEGG PATHWAY	Apoptosis - multiple species	1	0.170309	BIRC6
KEGG PATHWAY	Propanoate metabolism	1	0.174855	ACSS2
KEGG PATHWAY	Apelin signaling pathway	2	0.176828	PIK3C3, NRAS
KEGG PATHWAY	Estrogen signaling pathway	2	0.178783	NRAS, SOS2
KEGG PATHWAY	Starch and sucrose metabolism	1	0.183872	MGA
KEGG PATHWAY	Thyroid cancer	1	0.188343	NRAS
KEGG PATHWAY	African trypanosomiasis	1	0.188343	IL12B
KEGG PATHWAY	Allograft rejection	1	0.19279	IL12B
KEGG PATHWAY	Pyruvate metabolism	1	0.197213	ACSS2
KEGG PATHWAY	Glycine, serine and threonine metabolism	1	0.201612	PGD
KEGG PATHWAY	Bladder cancer	1	0.205987	NRAS
KEGG PATHWAY	Homologous recombination	1	0.205987	BRCA2
KEGG PATHWAY	Ribosome	2	0.208455	MRPL1, MRPS21
KEGG PATHWAY	Hippo signaling pathway	2	0.210453	DVL3, CTNNA1
KEGG PATHWAY	Type I diabetes mellitus	1	0.214665	IL12B
KEGG PATHWAY	Carbohydrate digestion and absorption	1	0.218969	MGA
KEGG PATHWAY	Cytokine-cytokine receptor interaction	3	0.222672	TNFRSF17, AMHR2, IL12B
KEGG PATHWAY	Proteasome	1	0.223249	PSMD14
KEGG PATHWAY	Type II diabetes mellitus	1	0.227506	SOCS4
KEGG PATHWAY	Nucleotide excision repair	1	0.231739	ERCC8
KEGG PATHWAY	RNA transport	2	0.232537	EIF2B5, SAP18
KEGG PATHWAY	Malaria	1	0.240137	LRP1
KEGG PATHWAY	Cysteine and methionine metabolism	1	0.240137	PGD
KEGG PATHWAY	Intestinal immune network for IgA production	1	0.240137	TNFRSF17
KEGG PATHWAY	Tight junction	2	0.242625	CLDN19, ACTR3
KEGG PATHWAY	Endocrine and other factor-regulated calcium reabsorption	1	0.244302	AP2M1
KEGG PATHWAY	N-Glycan biosynthesis	1	0.244302	ALG3
KEGG PATHWAY	Amyotrophic lateral sclerosis (ALS)	1	0.248444	PPP3R1
KEGG PATHWAY	NOD-like receptor signaling pathway	2	0.258801	PAN3, TANK
KEGG PATHWAY	Fanconi anemia pathway	1	0.260735	BRCA2
KEGG PATHWAY	Alcoholism	2	0.262848	NRAS, SOS2
KEGG PATHWAY	Legionellosis	1	0.264787	IL12B
KEGG PATHWAY	Pyrimidine metabolism	1	0.272826	RRM1
KEGG PATHWAY	Chemokine signaling pathway	2	0.283082	NRAS, SOS2
KEGG PATHWAY	Glycerolipid metabolism	1	0.288641	DGKB
KEGG PATHWAY	Huntington disease	2	0.289145	AP2M1, NDUFV2
KEGG PATHWAY	Longevity regulating pathway - multiple species	1	0.292541	NRAS
KEGG PATHWAY	Basal cell carcinoma	1	0.29642	DVL3
KEGG PATHWAY	Cortisol synthesis and secretion	1	0.304114	MC2R
KEGG PATHWAY	Mitophagy - animal	1	0.304114	NRAS
KEGG PATHWAY	Epstein-Barr virus infection	2	0.30528	CCNE2, PSMD14
KEGG PATHWAY	Aminoacyl-tRNA biosynthesis	1	0.307929	GATC
KEGG PATHWAY	Glycolysis / Gluconeogenesis	1	0.315498	ACSS2
KEGG PATHWAY	Amphetamine addiction	1	0.315498	PPP3R1
KEGG PATHWAY	Renin secretion	1	0.319252	PPP3R1
KEGG PATHWAY	Epithelial cell signaling in Helicobacter pylori infection	1	0.322985	ADAM10
KEGG PATHWAY	Bile secretion	1	0.33039	AQP4
KEGG PATHWAY	Adherens junction	1	0.33039	CTNNA1
KEGG PATHWAY	p53 signaling pathway	1	0.33039	CCNE2
KEGG PATHWAY	Leishmaniasis	1	0.337714	IL12B
KEGG PATHWAY	Inositol phosphate metabolism	1	0.337714	PIK3C3
KEGG PATHWAY	Bacterial invasion of epithelial cells	1	0.337714	CTNNA1
KEGG PATHWAY	Pancreatic cancer	1	0.341346	BRCA2
KEGG PATHWAY	Biosynthesis of amino acids	1	0.341346	PGD
KEGG PATHWAY	Pertussis	1	0.344958	IL12B
KEGG PATHWAY	Arrhythmogenic right ventricular cardiomyopathy (ARVC)	1	0.348551	CTNNA1
KEGG PATHWAY	Synaptic vesicle cycle	1	0.352124	AP2M1
KEGG PATHWAY	Peroxisome	1	0.369699	PEX13
KEGG PATHWAY	Taste transduction	1	0.369699	PKD1L3
KEGG PATHWAY	ECM-receptor interaction	1	0.380015	RELN
KEGG PATHWAY	Insulin secretion	1	0.380015	KCNMB4
KEGG PATHWAY	Longevity regulating pathway	1	0.390163	NRAS
KEGG PATHWAY	Rheumatoid arthritis	1	0.396836	FLT1
KEGG PATHWAY	Small cell lung cancer	1	0.403437	CCNE2
KEGG PATHWAY	TGF-beta signaling pathway	1	0.40671	AMHR2
KEGG PATHWAY	Amoebiasis	1	0.409966	IL12B
KEGG PATHWAY	Aldosterone synthesis and secretion	1	0.419626	MC2R
KEGG PATHWAY	AGE-RAGE signaling pathway in diabetic complications	1	0.425978	NRAS
KEGG PATHWAY	Chagas disease (American trypanosomiasis)	1	0.435377	IL12B
KEGG PATHWAY	Toll-like receptor signaling pathway	1	0.438476	IL12B
KEGG PATHWAY	Glucagon signaling pathway	1	0.444623	PPP3R1
KEGG PATHWAY	HIF-1 signaling pathway	1	0.453718	FLT1
KEGG PATHWAY	Cholinergic synapse	1	0.462665	NRAS
KEGG PATHWAY	Toxoplasmosis	1	0.465615	IL12B
KEGG PATHWAY	Glutamatergic synapse	1	0.468549	PPP3R1
KEGG PATHWAY	Serotonergic synapse	1	0.471466	NRAS
KEGG PATHWAY	Thyroid hormone signaling pathway	1	0.482978	NRAS
KEGG PATHWAY	Sphingolipid signaling pathway	1	0.482978	NRAS
KEGG PATHWAY	Cell cycle	1	0.497018	CCNE2
KEGG PATHWAY	Osteoclast differentiation	1	0.507975	PPP3R1
KEGG PATHWAY	Herpes simplex virus 1 infection	3	0.510284	EIF2B5, SRSF9, IL12B
KEGG PATHWAY	Oxidative phosphorylation	1	0.521339	NDUFV2
KEGG PATHWAY	Apoptosis	1	0.529183	NRAS
KEGG PATHWAY	Parkinson disease	1	0.54449	NDUFV2
KEGG PATHWAY	Cell adhesion molecules (CAMs)	1	0.554418	CLDN19
KEGG PATHWAY	Retrograde endocannabinoid signaling	1	0.559301	NDUFV2
KEGG PATHWAY	Non-alcoholic fatty liver disease (NAFLD)	1	0.561722	NDUFV2
KEGG PATHWAY	Phagosome	1	0.568908	PIK3C3
KEGG PATHWAY	Necroptosis	1	0.592022	STAT6
KEGG PATHWAY	Influenza A	1	0.603113	IL12B
